# Supplementary material for: Djnedd4L Is Required for Head Regeneration by Regulating Stem Cell Maintenance in Planarians
Source: Int J Mol Sci. 2021 Oct 28;22(21):11707. doi: 10.3390/ijms222111707 (PMC8583885; doi:10.3390/ijms222111707)
Supplement: Supplementary file 1 [file ijms-22-11707-s001.zip]

Archive with 4 entries (4 files):
- Supplementary Material/3 dpa vs 0 down DEGS.xls
- Supplementary Material/3dpa vs 0 up DEGS.xls
- Supplementary Material/All gene annotions.xlsx
- Supplementary Material/Supplementary Figures and Table.pdf
