# Supplementary material for: Djnedd4L Is Required for Head Regeneration by Regulating Stem Cell Maintenance in Planarians
Source: Int J Mol Sci. 2021 Oct 28;22(21):11707. doi: 10.3390/ijms222111707 (PMC8583885; doi:10.3390/ijms222111707)
Supplement: Supplementary file 1 [file ijms-22-11707-s001.zip › Supplementary Material/3 dpa vs 0 down DEGS.xls]

ID	3dpaRNA	0dpaRNA��control��	log2FoldChange	pvalue	padj
Maker00012835	21.79004295	1049.664166	-5.582250455	1.37E-24	2.14E-20
Maker00004395	1.39E-17	182.1706161	-10.51113531	5.47E-20	2.34E-16
Maker00022651	433.6663057	8730.83758	-4.331078876	5.98E-20	2.34E-16
Maker00006403	1.39E-17	166.7485082	-10.38361254	3.62E-19	9.44E-16
Maker00016364	1.39E-17	153.2541638	-10.26196235	1.88E-18	4.21E-15
Maker00005758	1.39E-17	119.5183024	-9.903607303	2.55E-16	4.99E-13
Maker00017000	39.42705995	587.0009406	-3.891969947	8.08E-15	1.13E-11
Maker00008268	71.58868256	951.3482307	-3.729912001	8.63E-15	1.13E-11
Maker00001503	20.75257155	364.3442629	-4.126005661	8.63E-15	1.13E-11
Maker00016991	15.56521551	276.6310259	-4.140989526	6.42E-14	7.74E-11
Maker00012852	1.040699868	98.3129034	-6.404094544	1.64E-13	1.84E-10
Maker00012839	10.37786296	186.026143	-4.148086565	2.03E-12	2.12E-09
Maker00014801	12.45280327	197.5927239	-3.974882046	3.72E-12	3.43E-09
Maker00011371	2.078153984	90.6018491	-5.366093561	6.52E-12	5.67E-09
Maker00000859	1.39E-17	66.50480367	-9.05913557	7.81E-12	6.44E-09
Maker00014808	2.078153984	84.81855831	-5.27107175	2.08E-11	1.63E-08
Maker00019153	7.265456266	126.2654747	-4.096746533	3.27E-11	2.33E-08
Maker00009687	169.1110228	1364.853488	-3.01180019	3.44E-11	2.34E-08
Maker00001433	34.23970166	323.8612305	-3.237081461	7.95E-11	5.19E-08
Maker00021487	341.3313247	2532.114249	-2.890656044	9.93E-11	6.22E-08
Maker00017022	38.38958828	351.8138005	-3.191980354	1.25E-10	7.54E-08
Maker00022656	1712.868906	11561.75819	-2.754787558	3.38E-10	1.96E-07
Maker00004686	14.5277446	167.71239	-3.518164237	3.51E-10	1.96E-07
Maker00013549	81.96339963	620.7368008	-2.919085336	3.71E-10	2.01E-07
Maker00006535	8.302924424	116.6266571	-3.792712189	1.11E-09	5.63E-07
Maker00016375	1.39E-17	48.19104778	-8.595494685	1.25E-09	6.11E-07
Maker00018566	51.87672019	383.6218974	-2.883624229	1.82E-09	8.49E-07
Maker00012976	63.28890891	453.0213814	-2.837188575	2.22E-09	9.92E-07
Maker00018608	3.115604119	66.50480367	-4.363354936	5.33E-09	2.32E-06
Maker00004940	42.53947497	296.8725421	-2.799466975	1.03E-08	4.36E-06
Maker00019449	2.078153984	55.90210312	-4.670718043	1.37E-08	5.65E-06
Maker00017004	629.7484562	3488.284914	-2.469444253	1.56E-08	6.24E-06
Maker00010591	1.39E-17	38.55222788	-8.274498711	2.10E-08	7.99E-06
Maker00015500	15.56521551	136.8681741	-3.126494485	2.14E-08	7.99E-06
Maker00003992	81.96339963	488.6850051	-2.574088827	2.57E-08	9.09E-06
Maker00008847	23.86498585	177.3512074	-2.88733909	2.86E-08	9.74E-06
Maker00016373	2.078153984	53.01045741	-4.59427219	2.98E-08	9.93E-06
Maker00009696	72.62615427	435.6715104	-2.582686199	3.14E-08	1.02E-05
Maker00019582	48.7643051	304.5835959	-2.639948349	4.04E-08	1.29E-05
Maker00022754	10.37786296	102.1684305	-3.284344333	5.84E-08	1.83E-05
Maker00008846	91.30064499	504.1071126	-2.463476431	8.73E-08	2.63E-05
Maker00006496	75.73856939	415.4299942	-2.45363171	1.23E-07	3.58E-05
Maker00014564	4.153061765	58.79374877	-3.784869475	1.42E-07	4.03E-05
Maker00000264	5.190524112	62.64927625	-3.562839857	2.00E-07	5.58E-05
Maker00006374	2.078153984	44.33551994	-4.33713782	2.67E-07	7.22E-05
Maker00019549	63.28890891	339.2833381	-2.420236559	2.81E-07	7.45E-05
Maker00010623	139.0243434	663.1475965	-2.253007611	4.82E-07	0.000119707
Maker00006406	31.12728678	177.3512074	-2.505764573	5.90E-07	0.000144285
Maker00003974	20.75257155	132.0487653	-2.662664865	6.65E-07	0.000160167
Maker00022471	4.153061765	51.08269358	-3.582514186	9.87E-07	0.0002341
Maker00000190	2.078153984	39.51610992	-4.171622064	1.16E-06	0.000270322
Maker00020065	31.12728678	169.6401535	-2.44168039	1.17E-06	0.000270322
Maker00001474	5.190524112	54.93822122	-3.373764908	1.23E-06	0.000280049
Maker00010638	146.2866453	653.5087793	-2.158490465	1.36E-06	0.000304519
Maker00012449	49.8017768	245.7868105	-2.300365664	1.58E-06	0.000343337
Maker00010359	1.39E-17	26.02175967	-7.709699648	2.40E-06	0.000495271
Maker00007496	29.05234357	151.3264003	-2.376121781	2.82E-06	0.000565305
Maker00018359	65.36385232	298.8003056	-2.190548921	3.06E-06	0.000605908
Maker00017075	8.302924424	62.64927625	-2.897545968	4.15E-06	0.000811541
Maker00000598	14.5277446	90.6018491	-2.630723115	4.79E-06	0.000925488
Maker00020037	9.3403934	69.3964492	-2.877277801	5.38E-06	0.00101431
Maker00014423	102.7128338	428.9243383	-2.060827506	5.43E-06	0.00101431
Maker00006533	1.39E-17	24.09399491	-7.599219563	5.45E-06	0.00101431
Maker00021019	16.60268655	97.34902162	-2.543101539	5.51E-06	0.00101431
Maker00012000	2084.283773	7884.549431	-1.919415722	6.44E-06	0.001172685
Maker00007817	5.190524112	47.22716583	-3.156118956	8.67E-06	0.001515687
Maker00003979	93.3755884	381.6941339	-2.02990286	8.71E-06	0.001515687
Maker00003142	2.078153984	32.76893532	-3.902468502	1.06E-05	0.00181917
Maker00010641	40.46453162	181.2067344	-2.159589712	1.20E-05	0.002037403
Maker00005494	3.115604119	36.62446376	-3.504962692	1.26E-05	0.002121459
Maker00001276	14.5277446	83.85467651	-2.519237566	1.37E-05	0.002278443
Maker00006852	1.040699868	26.985642	-4.543854288	1.58E-05	0.00256962
Maker00018626	42.53947497	184.0983796	-2.110480909	1.64E-05	0.002607621
Maker00004878	59.1390221	240.9674019	-2.024453738	1.65E-05	0.002607621
Maker00016114	303.9823436	1095.930489	-1.849687431	1.94E-05	0.00297689
Maker00016629	1.39E-17	21.2023474	-7.4158092	1.96E-05	0.00297689
Maker00022686	1.39E-17	21.2023474	-7.4158092	1.96E-05	0.00297689
Maker00014917	312.2821172	1117.135886	-1.83848555	2.21E-05	0.003319877
Maker00020546	589.2870601	2076.198196	-1.816692472	2.23E-05	0.003319877
Maker00000266	50.83924849	207.2315412	-2.02466774	2.36E-05	0.003486823
Maker00010301	2.078153984	29.87728878	-3.76973202	2.88E-05	0.004144412
Maker00014938	146.2866453	524.3486288	-1.840879755	3.13E-05	0.004448596
Maker00018463	210.6098908	742.1858976	-1.816622121	3.31E-05	0.004621825
Maker00002295	8.302924424	53.01045741	-2.65705972	3.41E-05	0.004720721
Maker00016896	15.56521551	80.96303108	-2.369972806	3.74E-05	0.005138092
Maker00018758	23.86498585	107.9517212	-2.171784675	4.01E-05	0.00545856
Maker00012431	559.2003809	1885.349616	-1.753178585	4.07E-05	0.005482819
Maker00016299	35.27717331	144.5792281	-2.03135784	4.10E-05	0.005482819
Maker00014285	17.64015769	86.74632191	-2.290140252	4.28E-05	0.005673763
Maker00021559	68.47626744	256.3895096	-1.90281757	4.48E-05	0.005845389
Maker00012065	1.39E-17	19.27458209	-7.279150306	4.78E-05	0.006130871
Maker00022094	196.085287	670.8586503	-1.77390694	5.00E-05	0.006260397
Maker00021554	149.3990604	517.6014567	-1.791851666	5.32E-05	0.006597939
Maker00019802	212.6848342	722.9082632	-1.764524905	5.35E-05	0.006597939
Maker00010266	62.25143721	229.4008211	-1.879676384	5.56E-05	0.006702389
Maker00022190	62.25143721	229.4008211	-1.879676384	5.56E-05	0.006702389
Maker00010128	4.153061765	35.66058168	-3.065568064	5.70E-05	0.006811708
Maker00016417	3.115604119	31.80505316	-3.302172059	5.89E-05	0.006985922
Maker00013645	9.3403934	53.97433932	-2.515448134	5.93E-05	0.006986396
Maker00020504	2949.535166	9523.148353	-1.690910816	6.20E-05	0.007186679
Maker00022676	16.60268655	80.96303108	-2.277581592	6.24E-05	0.007186679
Maker00012388	121.3873244	419.2855211	-1.787308764	6.59E-05	0.007528099
Maker00004976	649.4604184	2111.86182	-1.701018843	6.64E-05	0.007529023
Maker00021261	1.39E-17	18.31069931	-7.205638495	7.55E-05	0.008448788
Maker00007863	1.39E-17	18.31069931	-7.205638495	7.55E-05	0.008448788
Maker00009366	48.7643051	183.1344978	-1.906415366	7.62E-05	0.008465947
Maker00009358	45.65189003	172.5317987	-1.915341872	7.85E-05	0.008658035
Maker00020117	2.078153984	26.985642	-3.623534	8.17E-05	0.008888879
Maker00018546	7.265456266	45.29940191	-2.620458419	9.35E-05	0.010021093
Maker00018541	12.45280327	64.57703997	-2.363367257	9.69E-05	0.010256166
Maker00009347	67.43879573	238.0757567	-1.817942297	0.00010316	0.010841488
Maker00014203	28.01487199	111.8072483	-1.992141184	0.000111481	0.011540162
Maker00021115	28.01487199	111.8072483	-1.992141184	0.000111481	0.011540162
Maker00011152	18.67762891	82.8907947	-2.142750016	0.00011993	0.011923379
Maker00008274	1.39E-17	17.34681644	-7.128178867	0.000120499	0.011923379
Maker00003548	1.39E-17	17.34681644	-7.128178867	0.000120499	0.011923379
Maker00009408	1.39E-17	17.34681644	-7.128178867	0.000120499	0.011923379
Maker00003939	1.39E-17	16.38293347	-7.046323218	0.000120499	0.011923379
Maker00010898	121.3873244	400.9717684	-1.722896516	0.000121069	0.011923379
Maker00018544	67.43879573	234.2202298	-1.794400022	0.00012801	0.012528219
Maker00009041	24.90245735	101.2045487	-2.017698963	0.000133717	0.013005437
Maker00003484	741.7953993	2268.97454	-1.612791719	0.000146196	0.013874426
Maker00007174	114.1250225	370.1275532	-1.696367367	0.000151136	0.014256894
Maker00003769	2.078153984	25.05787731	-3.517129987	0.000167283	0.015592188
Maker00001160	399.4297397	1221.235112	-1.612038667	0.000170693	0.01581585
Maker00006835	153.5489472	484.8294782	-1.658015718	0.000175727	0.016186496
Maker00022682	25132.75495	74689.26357	-1.571327532	0.000182476	0.016612743
Maker00008806	4.153061765	31.80505316	-2.901119058	0.000186219	0.016685252
Maker00008247	10.37786296	54.93822122	-2.390827537	0.000187233	0.016685252
Maker00004003	90.26317329	291.0892518	-1.687941018	0.000199578	0.017656455
Maker00017650	10.37786296	53.97433932	-2.365350884	0.00022797	0.019832105
Maker00002788	6.227989294	37.58834583	-2.570417543	0.000231229	0.020004468
Maker00002740	29.05234357	107.9517212	-1.889333958	0.000238795	0.02043326
Maker00008833	2.078153984	24.09399491	-3.460832647	0.000240916	0.020502763
Maker00002526	6.227989294	36.62446376	-2.533068573	0.000300744	0.025183669
Maker00017668	1.39E-17	14.45516712	-6.867205559	0.000315208	0.026115575
Maker00003721	1.39E-17	14.45516712	-6.867205559	0.000315208	0.026115575
Maker00004931	2.078153984	23.13011246	-3.402248931	0.000348534	0.028278201
Maker00018348	1.040699868	19.27458209	-4.061083679	0.000376589	0.030241072
Maker00006194	417.0667585	1192.31866	-1.51515324	0.000384893	0.030594123
Maker00001287	12.45280327	56.86598501	-2.180298717	0.000407477	0.03206372
Maker00009530	28.01487199	100.240667	-1.834785664	0.000417987	0.032402252
Maker00000912	16.60268655	67.46868552	-2.014991593	0.000453206	0.034618315
Maker00006782	64.32638062	201.4482508	-1.645114184	0.000471206	0.03564545
Maker00015687	32.16475839	109.8794847	-1.768596327	0.000478947	0.036056915
Maker00018617	1483.587661	4102.277569	-1.467261514	0.000486778	0.036342572
Maker00011099	70.55121085	217.8342403	-1.624846984	0.000487384	0.036342572
Maker00004291	1.39E-17	13.49128371	-6.768552313	0.000517265	0.037499287
Maker00002212	1.39E-17	13.49128371	-6.768552313	0.000517265	0.037499287
Maker00022481	288.4202681	809.6576179	-1.48875835	0.000551717	0.039629991
Maker00007871	273.8956644	768.210704	-1.487474586	0.000561747	0.040013468
Maker00012723	6003.851836	16343.57539	-1.44474538	0.000562166	0.040013468
Maker00013871	30.08981517	102.1684305	-1.75958082	0.000619351	0.043574944
Maker00008345	16.60268655	65.54092182	-1.973249828	0.000620551	0.043574944
Maker00007428	101.6753621	296.8725421	-1.544768234	0.000630518	0.044077116
Maker00011273	4.153061765	27.94952429	-2.715484142	0.000636793	0.044289445
Maker00010265	796.7813991	2166.803078	-1.443176874	0.000639212	0.044289445
Maker00009042	37.35211662	122.4099477	-1.709270058	0.000671618	0.046329785
Maker00023316	937.8775497	2530.186486	-1.431657877	0.000683181	0.046920739
Maker00009695	352.7435133	964.8425748	-1.45136733	0.00070067	0.047911771
Maker00022238	489.6897773	1328.225983	-1.439340871	0.000718961	0.048948761
Maker00010525	31.12728678	102.1684305	-1.71087007	0.000826852	0.055305002
Maker00009475	3.115604119	24.09399491	-2.903438929	0.000829981	0.055305002
Maker00011751	1.39E-17	12.52740008	-6.662654624	0.00085757	0.055490463
Maker00006717	1.39E-17	12.52740008	-6.662654624	0.00085757	0.055490463
Maker00016292	1.39E-17	12.52740008	-6.662654624	0.00085757	0.055490463
Maker00002801	1.39E-17	12.52740008	-6.662654624	0.00085757	0.055490463
Maker00019160	1.39E-17	12.52740008	-6.662654624	0.00085757	0.055490463
Maker00011635	1.040699868	17.34681644	-3.910112239	0.000884859	0.057020626
Maker00000170	287.3827964	774.957876	-1.43077114	0.000898014	0.057631163
Maker00013205	18.67762891	68.43256736	-1.866690922	0.000909654	0.058139856
Maker00009823	44.61441834	137.8320558	-1.624735479	0.000919546	0.058533232
Maker00014891	68.47626744	199.5204874	-1.54122232	0.000975938	0.061374348
Maker00015947	9.3403934	40.47999195	-2.101520542	0.001019268	0.063588534
Maker00015398	201.2726455	540.734618	-1.42523829	0.001028369	0.063901693
Maker00014958	53.95166359	160.001336	-1.566244998	0.001032512	0.063905577
Maker00015515	37.35211662	117.5905389	-1.651382982	0.001056942	0.064904521
Maker00012706	78.85098451	223.6175307	-1.502431405	0.001082814	0.066083907
Maker00018601	17.64015769	64.57703997	-1.865088289	0.001110319	0.066916117
Maker00018227	7.265456266	34.69669958	-2.237006229	0.001111067	0.066916117
Maker00011816	6.227989294	31.80505316	-2.33027794	0.00115274	0.068896023
Maker00001882	3.115604119	23.13011246	-2.844855213	0.001173602	0.069876196
Maker00018641	165.9986077	444.3464459	-1.419871153	0.001181682	0.070012382
Maker00009473	5.190524112	28.91340655	-2.450707914	0.001184832	0.070012382
Maker00022749	34.23970166	106.0239576	-1.627266114	0.001231807	0.071705832
Maker00021272	36.31464496	110.8433665	-1.606733466	0.001251185	0.072564079
Maker00015718	154.5864189	413.5022308	-1.418791781	0.001277896	0.073568273
Maker00005040	88.18822987	242.8951653	-1.460444628	0.001314281	0.075385786
Maker00000144	8.302924424	36.62446376	-2.125143939	0.001356148	0.076941754
Maker00020032	8.302924424	36.62446376	-2.125143939	0.001356148	0.076941754
Maker00020420	1.040699868	15.41905037	-3.741475769	0.001369576	0.077144544
Maker00015148	1.040699868	15.41905037	-3.741475769	0.001369576	0.077144544
Maker00016686	506.2893244	1295.454004	-1.355219328	0.001387807	0.07761312
Maker00019326	13.49027384	53.01045741	-1.964870969	0.001400255	0.078030559
Maker00005782	1.39E-17	11.5635162	-6.5483636	0.00143701	0.078954852
Maker00019530	1.39E-17	11.5635162	-6.5483636	0.00143701	0.078954852
Maker00018374	1.39E-17	11.5635162	-6.5483636	0.00143701	0.078954852
Maker00013925	1.39E-17	11.5635162	-6.5483636	0.00143701	0.078954852
Maker00018638	580.9872865	1476.663767	-1.345585493	0.001477236	0.080881232
Maker00017791	65.36385232	185.0622613	-1.499757483	0.001483974	0.08088215
Maker00020387	45.65189003	133.9765288	-1.550767499	0.001549286	0.083368632
Maker00009932	65.36385232	184.0983796	-1.492228905	0.001573683	0.084391436
Maker00013771	309.1697021	789.4161018	-1.352052651	0.001586884	0.084768851
Maker00012784	5.190524112	27.94952429	-2.402012279	0.001591547	0.084768851
Maker00012703	182.5981549	475.190661	-1.379260833	0.001622047	0.08580957
Maker00012176	3.115604119	22.16622996	-2.78379152	0.001665133	0.087403013
Maker00000588	10.37786296	44.33551994	-2.082281868	0.001726885	0.090137615
Maker00022426	1872.639547	4614.098761	-1.300921841	0.001885688	0.096813057
Maker00009256	129.6870981	337.3555746	-1.378427992	0.001910861	0.09778489
Maker00002661	33.20223002	99.27678519	-1.576752534	0.001933236	0.098607614
Maker00005041	188.8229851	480.9739513	-1.348377937	0.001990082	0.101177601
Maker00012375	206.460004	522.4208653	-1.338852756	0.002075397	0.103829533
Maker00003570	1.040699868	14.45516712	-3.649138932	0.002133716	0.10573375
Maker00020438	5.190524112	26.985642	-2.351615419	0.002142368	0.105827551
Maker00000237	208.5349474	525.3125105	-1.332395846	0.002158029	0.106265962
Maker00014038	240.69657	602.4230482	-1.323138011	0.002183335	0.10717506
Maker00020606	22.82751438	73.25197654	-1.676935757	0.002217391	0.108506647
Maker00009504	161.8487208	409.6467039	-1.339099647	0.002272001	0.109856743
Maker00001499	183.6356266	462.6601986	-1.332549501	0.002280059	0.109856743
Maker00004409	10.37786296	39.51610992	-1.916766112	0.002322339	0.110141382
Maker00018376	25.93992888	79.99914927	-1.620358601	0.002335894	0.110141382
Maker00011662	2.078153984	18.31069931	-3.06725158	0.002364823	0.110141382
Maker00017568	2.078153984	18.31069931	-3.06725158	0.002364823	0.110141382
Maker00016544	2.078153984	18.31069931	-3.06725158	0.002364823	0.110141382
Maker00006302	2.078153984	18.31069931	-3.06725158	0.002364823	0.110141382
Maker00012195	2.078153984	18.31069931	-3.06725158	0.002364823	0.110141382
Maker00016304	2.078153984	18.31069931	-3.06725158	0.002364823	0.110141382
Maker00014640	2.078153984	18.31069931	-3.06725158	0.002364823	0.110141382
Maker00003649	7.265456266	31.80505316	-2.111945718	0.002409866	0.110512527
Maker00018686	17.64015769	59.75763065	-1.753420003	0.002413127	0.110512527
Maker00009885	1.39E-17	10.59963202	-6.424233328	0.002434933	0.110512527
Maker00003286	1.39E-17	10.59963202	-6.424233328	0.002434933	0.110512527
Maker00008087	1.39E-17	10.59963202	-6.424233328	0.002434933	0.110512527
Maker00020238	1.39E-17	10.59963202	-6.424233328	0.002434933	0.110512527
Maker00013419	937.8775497	2266.082895	-1.272623294	0.002455034	0.110787839
Maker00012677	12622.92125	30235.03872	-1.26016779	0.002492665	0.11216277
Maker00008404	9.3403934	36.62446376	-1.957597707	0.002551039	0.114133476
Maker00018298	211.6473625	524.3486288	-1.308385949	0.002560058	0.11421069
Maker00018794	660.872607	1596.185101	-1.272033674	0.002585986	0.115004384
Maker00013117	18.67762891	61.68539439	-1.717231272	0.00259576	0.115004384
Maker00018774	14.5277446	52.0465755	-1.832492336	0.002638872	0.115527858
Maker00007359	6.227989294	28.91340655	-2.193338659	0.002639002	0.115527858
Maker00014347	12.45280327	47.22716583	-1.913010674	0.002641227	0.115527858
Maker00014945	65.36385232	174.4595622	-1.414700008	0.002675587	0.116704796
Maker00017727	1523.011586	3638.650462	-1.256411927	0.002689259	0.116975318
Maker00001405	1909.988528	4556.265858	-1.254236487	0.0027051	0.117338384
Maker00009724	1153.671662	2755.734808	-1.256119072	0.002741276	0.118579131
Maker00009719	93.3755884	240.9674019	-1.366606138	0.002775357	0.119722637
Maker00003648	344.4437398	835.6824244	-1.278397317	0.00279399	0.120195282
Maker00020258	8.302924424	33.73281746	-2.00691968	0.002817474	0.120873496
Maker00022116	169.1110228	417.3577577	-1.302717553	0.00285298	0.122062331
Maker00014936	529.1137017	1267.501435	-1.260151309	0.00289189	0.123389937
Maker00002832	11.41533296	43.37163796	-1.914720752	0.002909732	0.123813822
Maker00020646	426.4040038	1025.567123	-1.26589703	0.00292448	0.124104164
Maker00001769	171.1859662	420.2494028	-1.295094541	0.003057454	0.129047641
Maker00006044	62.25143721	162.8929813	-1.386058586	0.003115467	0.130791145
Maker00021828	489.6897773	1167.257736	-1.252982557	0.003139515	0.131448304
Maker00006653	155.6238906	382.6580156	-1.297345854	0.003205838	0.133511215
Maker00018759	258.3335889	620.7368008	-1.264363842	0.003250683	0.135019748
Maker00014995	1.040699868	13.49128371	-3.550485685	0.003346055	0.136447602
Maker00020042	1.040699868	13.49128371	-3.550485685	0.003346055	0.136447602
Maker00017489	1.040699868	13.49128371	-3.550485685	0.003346055	0.136447602
Maker00020901	77.8135128	198.5566056	-1.350130989	0.003400327	0.137231219
Maker00017082	93.3755884	236.1479932	-1.337475047	0.003452532	0.138890499
Maker00003611	69.51373915	180.2428526	-1.373070501	0.003460177	0.138890499
Maker00021656	18.67762891	59.75763065	-1.671521627	0.003514632	0.13970521
Maker00017985	2.078153984	17.34681644	-2.989791952	0.003515158	0.13970521
Maker00018166	2.078153984	17.34681644	-2.989791952	0.003515158	0.13970521
Maker00014810	320.5818907	761.463532	-1.247776466	0.003547719	0.140642348
Maker00006781	21.79004295	66.50480367	-1.604522134	0.003595683	0.141418832
Maker00015700	8.302924424	32.76893532	-1.965256032	0.00360343	0.141418832
Maker00020485	8.302924424	32.76893532	-1.965256032	0.00360343	0.141418832
Maker00004145	192.9728719	463.6240803	-1.264045374	0.003643025	0.142259661
Maker00019308	69.51373915	179.2789709	-1.365340224	0.003661372	0.142350652
Maker00018564	89.22570158	222.653649	-1.318131069	0.003673049	0.142350652
Maker00022193	123.4622679	303.6197142	-1.297380754	0.00367834	0.142350652
Maker00020237	147.324117	356.6332091	-1.274772856	0.003700718	0.142726025
Maker00016223	195.0478153	466.5157255	-1.257593007	0.003778635	0.14502363
Maker00022468	68.47626744	175.4234439	-1.355653989	0.003806389	0.145731641
Maker00009850	32.16475839	89.6379673	-1.475234995	0.003840282	0.146670692
Maker00003144	17.64015769	56.86598501	-1.68201975	0.003863477	0.147126798
Maker00002126	223.0595511	530.1319191	-1.2484832	0.00389744	0.147772413
Maker00001761	627.6735128	1460.277778	-1.218003111	0.003920365	0.148282581
Maker00000141	15.56521551	52.0465755	-1.733777013	0.004015113	0.149231365
Maker00022422	7.265456266	29.87728878	-2.022111962	0.00406587	0.149231365
Maker00020614	87.15075817	215.9064769	-1.307661537	0.004103672	0.149231365
Maker00003808	1.39E-17	9.635747447	-6.288408743	0.004174171	0.149231365
Maker00010003	1.39E-17	9.635747447	-6.288408743	0.004174171	0.149231365
Maker00003265	1.39E-17	9.635747447	-6.288408743	0.004174171	0.149231365
Maker00001800	1.39E-17	9.635747447	-6.288408743	0.004174171	0.149231365
Maker00002752	1.39E-17	9.635747447	-6.288408743	0.004174171	0.149231365
Maker00006915	1.39E-17	9.635747447	-6.288408743	0.004174171	0.149231365
Maker00009244	1.39E-17	9.635747447	-6.288408743	0.004174171	0.149231365
Maker00018823	1.39E-17	9.635747447	-6.288408743	0.004174171	0.149231365
Maker00015630	1.39E-17	9.635747447	-6.288408743	0.004174171	0.149231365
Maker00006215	1.39E-17	9.635747447	-6.288408743	0.004174171	0.149231365
Maker00004980	660.872607	1520.038445	-1.201519316	0.004373839	0.154642341
Maker00007506	10.37786296	36.62446376	-1.807500457	0.004497715	0.157382032
Maker00009922	23.86498585	69.3964492	-1.535280805	0.004513216	0.157382032
Maker00016892	43.57694666	115.6627753	-1.405856508	0.004513382	0.157382032
Maker00019875	17.64015769	55.90210312	-1.657412212	0.004522761	0.157382032
Maker00009822	217.8721927	510.8542847	-1.228984872	0.004536738	0.157518343
Maker00005934	118.2749093	282.4143162	-1.254837931	0.0047436	0.162894824
Maker00012999	11112.36246	25062.84942	-1.173376437	0.004785045	0.163958463
Maker00022652	3333.399693	7521.166024	-1.173933865	0.004841977	0.164712103
Maker00021236	3.115604119	19.27458209	-2.583369673	0.004849114	0.164712103
Maker00000671	3.115604119	19.27458209	-2.583369673	0.004849114	0.164712103
Maker00014286	3.115604119	19.27458209	-2.583369673	0.004849114	0.164712103
Maker00007923	43.57694666	114.6988936	-1.393796755	0.004904444	0.166230931
Maker00010186	51.87672019	133.012647	-1.356408577	0.004953337	0.16752549
Maker00003250	34.23970166	91.56573089	-1.416030043	0.005033362	0.169852825
Maker00011621	41.50200329	109.8794847	-1.40212098	0.005102474	0.171458447
Maker00012888	9.3403934	33.73281746	-1.839373448	0.00512978	0.171639367
Maker00011665	2.078153984	15.41905037	-2.821155481	0.005247305	0.172095263
Maker00015543	2.078153984	16.38293347	-2.907936302	0.005247305	0.172095263
Maker00015236	2.078153984	16.38293347	-2.907936302	0.005247305	0.172095263
Maker00016681	2.078153984	15.41905037	-2.821155481	0.005247305	0.172095263
Maker00007460	1.040699868	12.52740008	-3.444587996	0.005281544	0.172095263
Maker00005994	1.040699868	12.52740008	-3.444587996	0.005281544	0.172095263
Maker00018104	1.040699868	12.52740008	-3.444587996	0.005281544	0.172095263
Maker00018109	1.040699868	12.52740008	-3.444587996	0.005281544	0.172095263
Maker00016990	5.190524112	24.09399491	-2.188914066	0.005286278	0.172095263
Maker00011193	5.190524112	24.09399491	-2.188914066	0.005286278	0.172095263
Maker00010503	694.0717013	1565.340886	-1.173185061	0.005299674	0.172099157
Maker00016178	11.41533296	40.47999195	-1.81548097	0.005308378	0.172099157
Maker00012353	29.05234357	79.99914927	-1.457600944	0.005394739	0.174537643
Maker00014521	37.35211662	97.34902162	-1.379175397	0.005440776	0.17539261
Maker00011966	21.79004295	63.61315811	-1.540514728	0.005443567	0.17539261
Maker00014230	121.3873244	288.1976066	-1.246634275	0.005458078	0.175499064
Maker00000139	58.10155039	144.5792281	-1.31346717	0.005497144	0.176393001
Maker00005832	123.4622679	292.0531335	-1.241370216	0.005544517	0.176496099
Maker00020228	200.2351738	460.7324352	-1.201757162	0.005553844	0.176496099
Maker00022736	797.8188708	1789.925326	-1.165649171	0.005555012	0.176496099
Maker00008560	111.0126074	263.1366817	-1.244208397	0.005556714	0.176496099
Maker00010982	12.45280327	42.40775596	-1.758164839	0.005682197	0.179029208
Maker00022781	12.45280327	42.40775596	-1.758164839	0.005682197	0.179029208
Maker00015608	311.2446455	705.5583922	-1.18041369	0.00569676	0.179127641
Maker00008256	1450.388567	3228.03685	-1.154153642	0.00575061	0.180097614
Maker00009561	1050.961964	2342.229551	-1.15608366	0.005781032	0.180687694
Maker00002729	89.22570158	213.0148317	-1.25432119	0.005819491	0.180687694
Maker00018603	1704.569132	3786.124365	-1.151260374	0.005827146	0.180687694
Maker00001648	80.92592792	194.7010787	-1.265365317	0.005892356	0.18234861
Maker00019526	513.5516263	1150.871747	-1.163964156	0.005958911	0.184044557
Maker00012354	25.93992888	72.28809471	-1.474377745	0.006246459	0.191241729
Maker00001239	21.79004295	62.64927625	-1.518531917	0.006253002	0.191241729
Maker00009140	207.4974757	473.2628976	-1.189091544	0.006279493	0.191677541
Maker00018063	5039.00316	11056.68417	-1.133690357	0.006421597	0.195138643
Maker00009283	49.8017768	125.301593	-1.329084517	0.006430266	0.195138643
Maker00007316	60.1764938	146.5069916	-1.282040269	0.006451223	0.19539594
Maker00006563	9.3403934	32.76893532	-1.7977098	0.00648527	0.195529885
Maker00001107	268.7083059	605.3146933	-1.171295674	0.006493101	0.195529885
Maker00006666	11.41533296	39.51610992	-1.78082379	0.006493106	0.195529885
Maker00011747	3676.802824	8042.626033	-1.129189995	0.006665506	0.199189238
Maker00021294	87.15075817	204.339896	-1.228274287	0.006881952	0.204381291
Maker00004807	12.45280327	41.44387396	-1.725096502	0.006889608	0.204381291
Maker00018334	7.265456266	27.94952429	-1.926310802	0.006891763	0.204381291
Maker00001683	30.08981517	79.99914927	-1.407187894	0.006946155	0.205154689
Maker00021415	1787.566868	3898.898526	-1.125018457	0.00700788	0.205656911
Maker00016118	562.312796	1236.65722	-1.136837726	0.007011428	0.205656911
Maker00005218	10.37786296	34.69669958	-1.729770336	0.00701327	0.205656911
Maker00016901	41.50200329	106.0239576	-1.35065025	0.007208396	0.205786679
Maker00015869	1.39E-17	8.671862376	-6.138455036	0.007243414	0.205786679
Maker00002800	1.39E-17	8.671862376	-6.138455036	0.007243414	0.205786679
Maker00009338	1.39E-17	8.671862376	-6.138455036	0.007243414	0.205786679
Maker00011697	1.39E-17	8.671862376	-6.138455036	0.007243414	0.205786679
Maker00009484	1.39E-17	8.671862376	-6.138455036	0.007243414	0.205786679
Maker00004613	1.39E-17	8.671862376	-6.138455036	0.007243414	0.205786679
Maker00010048	1.39E-17	8.671862376	-6.138455036	0.007243414	0.205786679
Maker00015896	1.39E-17	8.671862376	-6.138455036	0.007243414	0.205786679
Maker00005798	1.39E-17	8.671862376	-6.138455036	0.007243414	0.205786679
Maker00001577	26.97740042	73.25197654	-1.437136278	0.007253301	0.205786679
Maker00017400	32.16475839	83.85467651	-1.379158128	0.007262119	0.205786679
Maker00006536	254.1837021	564.8316611	-1.151585156	0.007363222	0.208124001
Maker00004779	305.0198153	674.7141772	-1.145071171	0.007395444	0.208658112
Maker00019254	28.01487199	75.17974019	-1.420346551	0.007430957	0.20890938
Maker00020103	85.07581475	198.5566056	-1.221595085	0.007444373	0.20890938
Maker00020461	503.1769093	1101.713779	-1.130430254	0.007459782	0.208967319
Maker00016956	213.7223059	477.1184244	-1.158174913	0.007592343	0.211813199
Maker00000397	29.05234357	77.10750383	-1.404573947	0.007601955	0.211813199
Maker00005637	326.8067209	719.0527363	-1.137379113	0.007767354	0.214892232
Maker00003350	2.078153984	14.45516712	-2.728818644	0.007864773	0.216821263
Maker00004625	2.078153984	14.45516712	-2.728818644	0.007864773	0.216821263
Maker00007323	147.324117	330.6084025	-1.165495925	0.007928103	0.218183062
Maker00002054	11.41533296	38.55222788	-1.745313522	0.007945536	0.218279204
Maker00016529	263.5209474	582.181532	-1.143201897	0.007963918	0.21840103
Maker00011745	618.3362675	1339.792563	-1.115399774	0.008055061	0.220226736
Maker00019671	84.03834304	194.7010787	-1.210999889	0.008138078	0.22162463
Maker00015828	86.11328646	198.5566056	-1.204133144	0.008252857	0.22397139
Maker00008839	86.11328646	198.5566056	-1.204133144	0.008252857	0.22397139
Maker00021249	1.040699868	11.5635162	-3.330296973	0.008390282	0.225744708
Maker00008681	1.040699868	11.5635162	-3.330296973	0.008390282	0.225744708
Maker00017371	1.040699868	11.5635162	-3.330296973	0.008390282	0.225744708
Maker00017325	1.040699868	11.5635162	-3.330296973	0.008390282	0.225744708
Maker00003015	4.153061765	20.23846478	-2.252263637	0.008458934	0.226812406
Maker00000432	4.153061765	20.23846478	-2.252263637	0.008458934	0.226812406
Maker00007734	63.28890891	148.4347551	-1.228273987	0.008590078	0.229409336
Maker00022032	56.02660699	133.9765288	-1.25604089	0.008597724	0.229409336
Maker00018918	230.321853	505.0709944	-1.132437701	0.008609233	0.229409336
Maker00010762	87.15075817	199.5204874	-1.19386208	0.00871001	0.231169576
Maker00018124	759.4324181	1628.957079	-1.100837084	0.008838886	0.233998571
Maker00001397	14.5277446	45.29940191	-1.632708031	0.009083827	0.239467418
Maker00000097	3471.383429	7342.847906	-1.080803519	0.009351371	0.245281613
Maker00019510	36.31464496	89.6379673	-1.300786342	0.009522412	0.249350243
Maker00002405	51.87672019	123.3738295	-1.247989864	0.009542003	0.249446113
Maker00010746	440.9286075	942.6732952	-1.096010171	0.009671805	0.251907867
Maker00014994	30.08981517	77.10750383	-1.354160897	0.009711505	0.251907867
Maker00023492	8.302924424	28.91340655	-1.785414025	0.009730816	0.251907867
Maker00022619	5.190524112	22.16622996	-2.069266656	0.009732694	0.251907867
Maker00021097	244.8464568	530.1319191	-1.114104854	0.009769391	0.252440413
Maker00021088	31.12728678	79.03526746	-1.341017145	0.009857465	0.253611459
Maker00013511	319.544419	687.2446395	-1.104526107	0.009863298	0.253611459
Maker00003196	1978.46166	4167.821525	-1.07486988	0.009883688	0.25371912
Maker00005302	3.115604119	17.34681644	-2.432398234	0.010033723	0.255642326
Maker00005943	3.115604119	17.34681644	-2.432398234	0.010033723	0.255642326
Maker00004797	6689.620626	14035.07868	-1.069027738	0.010040234	0.255642326
Maker00009628	49.8017768	118.5544206	-1.249312975	0.010101461	0.256783728
Maker00022948	34.23970166	84.81855831	-1.305762384	0.01025832	0.260348505
Maker00006698	1584.222416	3325.388904	-1.069692788	0.010324756	0.261187978
Maker00015616	13.49027384	41.44387396	-1.610722144	0.010511842	0.265064318
Maker00009088	80.92592792	183.1344978	-1.177067862	0.010755654	0.270776188
Maker00006857	6.227989294	24.09399491	-1.931544811	0.010811714	0.271519656
Maker00021628	463.7529849	980.2646823	-1.07962427	0.010819865	0.271519656
Maker00017242	241.7340417	517.6014567	-1.098050984	0.010849566	0.271829366
Maker00004142	61.2139655	140.7237011	-1.199376424	0.010896339	0.272565142
Maker00012187	22.82751438	60.72151252	-1.406794854	0.011094044	0.276187027
Maker00009851	15.56521551	46.26328388	-1.564283707	0.011159098	0.277365578
Maker00018909	16.60268655	48.19104778	-1.530630786	0.011440165	0.283004024
Maker00000462	60.1764938	137.8320558	-1.19406144	0.011558904	0.285490332
Maker00017382	25.93992888	66.50480367	-1.354299896	0.011601126	0.286081948
Maker00017665	48.7643051	114.6988936	-1.231964119	0.011674377	0.287261982
Maker00015633	7.265456266	26.02175967	-1.823692674	0.01172386	0.287261982
Maker00012264	4.153061765	19.27458209	-2.182316672	0.011803031	0.287261982
Maker00021295	4.153061765	19.27458209	-2.182316672	0.011803031	0.287261982
Maker00002919	2.078153984	13.49128371	-2.630165397	0.011832427	0.287261982
Maker00012059	2.078153984	13.49128371	-2.630165397	0.011832427	0.287261982
Maker00008921	79.88845622	179.2789709	-1.164979013	0.011851263	0.287268176
Maker00011027	2315.639961	4774.103126	-1.043781566	0.012130495	0.287268176
Maker00020744	42.53947497	102.1684305	-1.261756748	0.012195035	0.287268176
Maker00021265	32.16475839	79.03526746	-1.293897476	0.01237302	0.287268176
Maker00018694	64.32638062	144.5792281	-1.166925351	0.012524159	0.287268176
Maker00004592	1.39E-17	7.70797665	-5.971087681	0.012730848	0.287268176
Maker00013337	1.39E-17	7.70797665	-5.971087681	0.012730848	0.287268176
Maker00008078	1.39E-17	7.70797665	-5.971087681	0.012730848	0.287268176
Maker00023141	1.39E-17	7.70797665	-5.971087681	0.012730848	0.287268176
Maker00011163	1.39E-17	7.70797665	-5.971087681	0.012730848	0.287268176
Maker00023229	1.39E-17	7.70797665	-5.971087681	0.012730848	0.287268176
Maker00008420	1.39E-17	7.70797665	-5.971087681	0.012730848	0.287268176
Maker00022729	1.39E-17	7.70797665	-5.971087681	0.012730848	0.287268176
Maker00000207	1.39E-17	7.70797665	-5.971087681	0.012730848	0.287268176
Maker00020270	1.39E-17	7.70797665	-5.971087681	0.012730848	0.287268176
Maker00015976	1.39E-17	7.70797665	-5.971087681	0.012730848	0.287268176
Maker00018609	1.39E-17	7.70797665	-5.971087681	0.012730848	0.287268176
Maker00006681	1.39E-17	7.70797665	-5.971087681	0.012730848	0.287268176
Maker00018090	1.39E-17	7.70797665	-5.971087681	0.012730848	0.287268176
Maker00021389	1.39E-17	7.70797665	-5.971087681	0.012730848	0.287268176
Maker00005190	1.39E-17	7.70797665	-5.971087681	0.012730848	0.287268176
Maker00006651	1.39E-17	7.70797665	-5.971087681	0.012730848	0.287268176
Maker00022567	1.39E-17	7.70797665	-5.971087681	0.012730848	0.287268176
Maker00019989	1.39E-17	7.70797665	-5.971087681	0.012730848	0.287268176
Maker00020081	1.39E-17	7.70797665	-5.971087681	0.012730848	0.287268176
Maker00017249	1.39E-17	7.70797665	-5.971087681	0.012730848	0.287268176
Maker00015016	1.39E-17	7.70797665	-5.971087681	0.012730848	0.287268176
Maker00004605	1.39E-17	7.70797665	-5.971087681	0.012730848	0.287268176
Maker00012924	1.39E-17	7.70797665	-5.971087681	0.012730848	0.287268176
Maker00004332	1.39E-17	7.70797665	-5.971087681	0.012730848	0.287268176
Maker00001762	1.39E-17	7.70797665	-5.971087681	0.012730848	0.287268176
Maker00005565	1.39E-17	7.70797665	-5.971087681	0.012730848	0.287268176
Maker00022591	376.6053624	784.5966932	-1.058666516	0.012809532	0.288196076
Maker00006830	92.3381167	201.4482508	-1.124425622	0.012847833	0.288643069
Maker00021042	393.2049095	816.40479	-1.053782639	0.012915045	0.289737367
Maker00022050	14.5277446	42.40775596	-1.537821256	0.01296303	0.290397845
Maker00018591	395.2798529	820.2603169	-1.05298802	0.013077336	0.292540011
Maker00009925	128.6496264	276.6310259	-1.103817799	0.013169826	0.294188731
Maker00022722	5.190524112	21.2023474	-2.005503704	0.01323105	0.295135352
Maker00018642	1511.599397	3091.165646	-1.032018606	0.013312237	0.296523917
Maker00015071	1.040699868	10.59963202	-3.206166701	0.013412089	0.296638285
Maker00016054	1.040699868	10.59963202	-3.206166701	0.013412089	0.296638285
Maker00011989	45.65189003	106.9878394	-1.226581239	0.013452294	0.296689401
Maker00020754	435.7412491	900.2624996	-1.046675909	0.013583919	0.299171004
Maker00007998	293.6076266	611.0979836	-1.057218036	0.013682634	0.300921857
Maker00011185	10.37786296	31.80505316	-1.604709824	0.013705036	0.300991797
Maker00012085	18.67762891	51.08269358	-1.445756697	0.013909978	0.303903834
Maker00005392	259.3710606	540.734618	-1.059567305	0.013910352	0.303903834
Maker00012974	931.6527195	1900.771724	-1.028629634	0.013972899	0.304338042
Maker00017495	966.9267572	1971.135089	-1.027460087	0.014045782	0.305476256
Maker00009806	104.7877772	225.5452942	-1.105089235	0.014266041	0.308608553
Maker00020024	6.227989294	23.13011246	-1.872961094	0.014380224	0.308608553
Maker00018700	6.227989294	23.13011246	-1.872961094	0.014380224	0.308608553
Maker00005213	3.115604119	16.38293347	-2.350542585	0.014485426	0.308608553
Maker00019199	3.115604119	16.38293347	-2.350542585	0.014485426	0.308608553
Maker00006897	3.115604119	15.41905037	-2.263761764	0.014485426	0.308608553
Maker00012046	3.115604119	15.41905037	-2.263761764	0.014485426	0.308608553
Maker00015144	3.115604119	15.41905037	-2.263761764	0.014485426	0.308608553
Maker00008672	178.4482681	374.9469619	-1.07068863	0.014527262	0.308778012
Maker00018679	22.82751438	58.79374877	-1.360349369	0.014532818	0.308778012
Maker00013642	192.9728719	402.8995318	-1.06156999	0.014613716	0.309656525
Maker00020795	279.0830229	575.43436	-1.043648349	0.01471923	0.311050494
Maker00001260	24.90245735	62.64927625	-1.326915275	0.014764309	0.311163281
Maker00007996	24.90245735	62.64927625	-1.326915275	0.014764309	0.311163281
Maker00014275	62.25143721	137.8320558	-1.145251467	0.015020496	0.315497965
Maker00011856	305.0198153	626.5200912	-1.038176509	0.015024159	0.315497965
Maker00009284	213.7223059	443.3825642	-1.05240898	0.015030429	0.315497965
Maker00005127	160.8112491	336.3916929	-1.064230246	0.015193571	0.318069699
Maker00019235	7.265456266	25.05787731	-1.769509929	0.015305394	0.319556213
Maker00013139	620.4112109	1258.826499	-1.02064626	0.015389276	0.320879731
Maker00016164	41.50200329	96.38513983	-1.213316487	0.015711067	0.326285931
Maker00013238	16.60268655	46.26328388	-1.471892492	0.015902772	0.329202117
Maker00014563	52.91419189	118.5544206	-1.162062491	0.015914554	0.329202117
Maker00010036	62.25143721	136.8681741	-1.135136449	0.015997855	0.330053246
Maker00018883	320.5818907	653.5087793	-1.027248175	0.016155737	0.332237705
Maker00001982	311.2446455	634.2311449	-1.026686345	0.016167388	0.332237705
Maker00005501	186.7480417	385.5496608	-1.045361775	0.016394291	0.336018594
Maker00014313	4.153061765	18.31069931	-2.108804861	0.016492881	0.336717115
Maker00007888	149.3990604	312.2946498	-1.063152208	0.016515608	0.336742066
Maker00007434	21.79004295	55.90210312	-1.354491522	0.016548945	0.336982995
Maker00015473	22.82751438	57.82986689	-1.336553602	0.016632924	0.338253185
Maker00006066	9.3403934	28.91340655	-1.617867793	0.016654638	0.338255473
Maker00009239	307.0947587	622.6645643	-1.019495707	0.016899402	0.341896301
Maker00000904	62.25143721	135.9042923	-1.124950012	0.017038482	0.344265276
Maker00011657	51.87672019	115.6627753	-1.154977737	0.017104447	0.344598895
Maker00012213	50.83924849	113.7350118	-1.159832187	0.017109639	0.344598895
Maker00008254	38.38958828	89.6379673	-1.22088337	0.017121806	0.344598895
Maker00006582	231.3593247	471.3351341	-1.026250359	0.017258362	0.346148899
Maker00002178	220.9846077	451.0936179	-1.029095305	0.017322877	0.346878425
Maker00017689	102.7128338	216.8703586	-1.077357809	0.01743843	0.348746322
Maker00008675	2.078153984	12.52740008	-2.524267708	0.017862218	0.353162209
Maker00021866	2.078153984	12.52740008	-2.524267708	0.017862218	0.353162209
Maker00002050	2.078153984	12.52740008	-2.524267708	0.017862218	0.353162209
Maker00004103	2.078153984	12.52740008	-2.524267708	0.017862218	0.353162209
Maker00006907	2.078153984	12.52740008	-2.524267708	0.017862218	0.353162209
Maker00003280	207.4974757	423.141048	-1.027634551	0.018170749	0.358809288
Maker00015714	99.60041864	210.1231865	-1.076126965	0.01821953	0.359319418
Maker00020251	131.7620415	272.775499	-1.049123001	0.018284874	0.360154524
Maker00004620	53.95166359	118.5544206	-1.134113462	0.018344495	0.360874938
Maker00008920	123.4622679	256.3895096	-1.05356446	0.018431656	0.362134641
Maker00017229	15.56521551	43.37163796	-1.471433257	0.018639691	0.364848645
Maker00017136	15.56521551	42.40775596	-1.439105934	0.018639691	0.364848645
Maker00021314	16.60268655	45.29940191	-1.441601493	0.018748976	0.366529613
Maker00021526	17.64015769	47.22716583	-1.414731707	0.018835279	0.367565525
Maker00006432	36.31464496	82.8907947	-1.188055686	0.018848912	0.367565525
Maker00011799	35.27717331	80.96303108	-1.195834751	0.018875718	0.367630434
Maker00009873	19.71510021	51.08269358	-1.36825881	0.018953644	0.368232149
Maker00009950	25.93992888	62.64927625	-1.268309679	0.019044269	0.36953434
Maker00005306	6.227989294	22.16622996	-1.811897401	0.019137366	0.370881202
Maker00016678	294.6450983	589.8925858	-1.001190731	0.019432382	0.375205516
Maker00015403	106.8627206	221.6897673	-1.051972766	0.01955816	0.377169007
Maker00004753	7.265456266	24.09399491	-1.713212589	0.019987884	0.382628697
Maker00009151	88.18822987	184.0983796	-1.060830344	0.020295052	0.387561249
Maker00015750	39.42705995	89.6379673	-1.182532373	0.02049697	0.390940385
Maker00011265	35.27717331	79.99914927	-1.178583535	0.02085069	0.393864465
Maker00009767	57.06407869	122.4099477	-1.099497621	0.02090892	0.393864465
Maker00003598	3.115604119	14.45516712	-2.171424926	0.020952111	0.393864465
Maker00016479	3.115604119	14.45516712	-2.171424926	0.020952111	0.393864465
Maker00021442	3.115604119	14.45516712	-2.171424926	0.020952111	0.393864465
Maker00018803	3.115604119	14.45516712	-2.171424926	0.020952111	0.393864465
Maker00005060	3.115604119	14.45516712	-2.171424926	0.020952111	0.393864465
Maker00016048	3.115604119	14.45516712	-2.171424926	0.020952111	0.393864465
Maker00004508	25.93992888	61.68539439	-1.24598672	0.021553211	0.396876812
Maker00009911	1.040699868	9.635747447	-3.070342116	0.021566548	0.396876812
Maker00014303	1.040699868	9.635747447	-3.070342116	0.021566548	0.396876812
Maker00022715	1.040699868	9.635747447	-3.070342116	0.021566548	0.396876812
Maker00007667	1.040699868	9.635747447	-3.070342116	0.021566548	0.396876812
Maker00007941	1.040699868	9.635747447	-3.070342116	0.021566548	0.396876812
Maker00008007	1.040699868	9.635747447	-3.070342116	0.021566548	0.396876812
Maker00003039	1.040699868	9.635747447	-3.070342116	0.021566548	0.396876812
Maker00020370	1.040699868	9.635747447	-3.070342116	0.021566548	0.396876812
Maker00002821	24.90245735	59.75763065	-1.258882671	0.021631495	0.396876812
Maker00001365	45.65189003	101.2045487	-1.146507026	0.02180232	0.396878815
Maker00016225	116.1999659	236.1479932	-1.022351885	0.022307428	0.396878815
Maker00015963	1.39E-17	6.744090039	-5.781724356	0.022676824	0.396878815
Maker00016433	1.39E-17	6.744090039	-5.781724356	0.022676824	0.396878815
Maker00014898	1.39E-17	6.744090039	-5.781724356	0.022676824	0.396878815
Maker00010215	1.39E-17	6.744090039	-5.781724356	0.022676824	0.396878815
Maker00013096	1.39E-17	6.744090039	-5.781724356	0.022676824	0.396878815
Maker00012360	1.39E-17	6.744090039	-5.781724356	0.022676824	0.396878815
Maker00006174	1.39E-17	6.744090039	-5.781724356	0.022676824	0.396878815
Maker00009360	1.39E-17	6.744090039	-5.781724356	0.022676824	0.396878815
Maker00016848	1.39E-17	6.744090039	-5.781724356	0.022676824	0.396878815
Maker00007550	1.39E-17	6.744090039	-5.781724356	0.022676824	0.396878815
Maker00004275	1.39E-17	6.744090039	-5.781724356	0.022676824	0.396878815
Maker00002803	1.39E-17	6.744090039	-5.781724356	0.022676824	0.396878815
Maker00008687	1.39E-17	6.744090039	-5.781724356	0.022676824	0.396878815
Maker00005967	1.39E-17	6.744090039	-5.781724356	0.022676824	0.396878815
Maker00022607	1.39E-17	6.744090039	-5.781724356	0.022676824	0.396878815
Maker00012012	1.39E-17	6.744090039	-5.781724356	0.022676824	0.396878815
Maker00014023	1.39E-17	6.744090039	-5.781724356	0.022676824	0.396878815
Maker00005669	1.39E-17	6.744090039	-5.781724356	0.022676824	0.396878815
Maker00002056	1.39E-17	6.744090039	-5.781724356	0.022676824	0.396878815
Maker00012230	1.39E-17	6.744090039	-5.781724356	0.022676824	0.396878815
Maker00007758	1.39E-17	6.744090039	-5.781724356	0.022676824	0.396878815
Maker00017713	1.39E-17	6.744090039	-5.781724356	0.022676824	0.396878815
Maker00002602	1.39E-17	6.744090039	-5.781724356	0.022676824	0.396878815
Maker00010581	1.39E-17	6.744090039	-5.781724356	0.022676824	0.396878815
Maker00007680	1.39E-17	6.744090039	-5.781724356	0.022676824	0.396878815
Maker00010126	36.31464496	80.96303108	-1.154160038	0.022901013	0.398748891
Maker00002250	4.153061765	17.34681644	-2.031345233	0.023070854	0.398748891
Maker00020939	4.153061765	17.34681644	-2.031345233	0.023070854	0.398748891
Maker00012223	4.153061765	17.34681644	-2.031345233	0.023070854	0.398748891
Maker00023100	4.153061765	17.34681644	-2.031345233	0.023070854	0.398748891
Maker00013310	4.153061765	17.34681644	-2.031345233	0.023070854	0.398748891
Maker00019684	4.153061765	17.34681644	-2.031345233	0.023070854	0.398748891
Maker00013397	4.153061765	17.34681644	-2.031345233	0.023070854	0.398748891
Maker00001714	4.153061765	17.34681644	-2.031345233	0.023070854	0.398748891
Maker00000843	116.1999659	235.1841115	-1.016454409	0.023133282	0.399387057
Maker00021763	48.7643051	106.0239576	-1.118634473	0.023239237	0.400774467
Maker00018027	62.25143721	131.0848835	-1.072910205	0.023339508	0.401619069
Maker00005682	67.43879573	141.6875828	-1.069761983	0.024094788	0.413706452
Maker00011471	5.190524112	19.27458209	-1.86884481	0.024510598	0.419008145
Maker00000610	38.38958828	85.78244011	-1.157548216	0.02469364	0.421676887
Maker00008653	22.82751438	54.93822122	-1.262716664	0.024922583	0.425122793
Maker00006580	21.79004295	53.01045741	-1.27804567	0.025107634	0.426781607
Maker00016284	70.55121085	146.5069916	-1.052998008	0.025128849	0.426781607
Maker00017378	6.227989294	21.2023474	-1.748134448	0.025475297	0.428023251
Maker00005365	16.60268655	43.37163796	-1.379042043	0.02605029	0.434857597
Maker00018191	16.60268655	43.37163796	-1.379042043	0.02605029	0.434857597
Maker00015130	102.7128338	207.2315412	-1.011808094	0.026138647	0.435430928
Maker00017401	14.5277446	38.55222788	-1.40074135	0.026398783	0.437859887
Maker00006585	13.49027384	36.62446376	-1.432955188	0.02655207	0.437859887
Maker00007529	12.45280327	34.69669958	-1.469599424	0.026682384	0.437859887
Maker00018158	11.41533296	32.76893532	-1.511670228	0.026780029	0.437859887
Maker00001046	11.41533296	32.76893532	-1.511670228	0.026780029	0.437859887
Maker00017339	77.8135128	159.0374543	-1.030178044	0.026939594	0.437859887
Maker00008534	2.078153984	11.5635162	-2.409976685	0.02704271	0.437859887
Maker00003659	2.078153984	11.5635162	-2.409976685	0.02704271	0.437859887
Maker00023046	2.078153984	11.5635162	-2.409976685	0.02704271	0.437859887
Maker00014139	2.078153984	11.5635162	-2.409976685	0.02704271	0.437859887
Maker00009819	2.078153984	11.5635162	-2.409976685	0.02704271	0.437859887
Maker00013246	2.078153984	11.5635162	-2.409976685	0.02704271	0.437859887
Maker00022060	2.078153984	11.5635162	-2.409976685	0.02704271	0.437859887
Maker00020138	38.38958828	84.81855831	-1.141270241	0.02705543	0.437859887
Maker00013284	48.7643051	104.0961941	-1.092193701	0.027067397	0.437859887
Maker00020397	65.36385232	133.9765288	-1.034107058	0.027592909	0.444524041
Maker00023343	91.30064499	183.1344978	-1.003291162	0.027651091	0.445003528
Maker00001643	80.92592792	163.856863	-1.016718876	0.027860499	0.446081351
Maker00019715	3.115604119	13.49128371	-2.072771679	0.030348148	0.474261011
Maker00001536	28.01487199	62.64927625	-1.157790675	0.030400487	0.474261011
Maker00000313	42.53947497	90.6018491	-1.088650025	0.030996237	0.480089091
Maker00000019	78.85098451	158.0735725	-1.002336341	0.03121473	0.482062074
Maker00000286	25.93992888	58.79374877	-1.176867435	0.031215974	0.482062074
Maker00014610	4.153061765	16.38293347	-1.949489584	0.032292239	0.49381266
Maker00009273	11.41533296	31.80505316	-1.468767502	0.032778547	0.498813671
Maker00004720	11.41533296	31.80505316	-1.468767502	0.032778547	0.498813671
Maker00011652	11.41533296	29.87728878	-1.378933746	0.033173684	0.501900213
Maker00009752	11.41533296	29.87728878	-1.378933746	0.033173684	0.501900213
Maker00001141	5.190524112	18.31069931	-1.795332999	0.033376343	0.50447892
Maker00002111	10.37786296	27.94952429	-1.419074908	0.033533086	0.505386926
Maker00006859	20.75257155	49.15492972	-1.239355427	0.033664011	0.506383046
Maker00001533	9.3403934	26.02175967	-1.46655403	0.033832332	0.506829575
Maker00010029	9.3403934	26.02175967	-1.46655403	0.033832332	0.506829575
Maker00014820	46.68936172	97.34902162	-1.058209439	0.034820225	0.512172718
Maker00008258	1.040699868	8.671862376	-2.920388409	0.034866602	0.512172718
Maker00022392	1.040699868	8.671862376	-2.920388409	0.034866602	0.512172718
Maker00006252	1.040699868	8.671862376	-2.920388409	0.034866602	0.512172718
Maker00005014	1.040699868	8.671862376	-2.920388409	0.034866602	0.512172718
Maker00004697	1.040699868	8.671862376	-2.920388409	0.034866602	0.512172718
Maker00002072	52.91419189	107.9517212	-1.027052035	0.034958896	0.513047186
Maker00023130	33.20223002	71.32421288	-1.100415675	0.035267165	0.516174045
Maker00007489	25.93992888	57.82986689	-1.153071668	0.035303813	0.516174045
Maker00012215	17.64015769	42.40775596	-1.259885872	0.035481962	0.517329656
Maker00013179	24.90245735	55.90210312	-1.16287488	0.03592403	0.522185967
Maker00006745	15.56521551	38.55222788	-1.302026027	0.036869772	0.52536433
Maker00015669	15.56521551	38.55222788	-1.302026027	0.036869772	0.52536433
Maker00020627	36.31464496	76.14362201	-1.065764014	0.037190124	0.52536433
Maker00014827	22.82751438	52.0465755	-1.184895957	0.037281246	0.52536433
Maker00004099	52.91419189	106.9878394	-1.014128001	0.037535058	0.52536433
Maker00014047	21.79004295	50.11881165	-1.19732132	0.038025164	0.52536433
Maker00010183	28.01487199	60.72151252	-1.112793916	0.038387234	0.52536433
Maker00014919	13.49027384	34.69669958	-1.355225066	0.038410682	0.52536433
Maker00021225	50.83924849	103.1323123	-1.018818826	0.038507773	0.52536433
Maker00014605	12.45280327	32.76893532	-1.387441639	0.039238489	0.52536433
Maker00000120	12.45280327	32.76893532	-1.387441639	0.039238489	0.52536433
Maker00020675	12.45280327	32.76893532	-1.387441639	0.039238489	0.52536433
Maker00002589	18.67762891	44.33551994	-1.241933613	0.040567706	0.52536433
Maker00017313	1.39E-17	5.780202185	-5.563696026	0.040964585	0.52536433
Maker00000257	1.39E-17	5.780202185	-5.563696026	0.040964585	0.52536433
Maker00017159	1.39E-17	5.780202185	-5.563696026	0.040964585	0.52536433
Maker00006050	1.39E-17	5.780202185	-5.563696026	0.040964585	0.52536433
Maker00007901	1.39E-17	5.780202185	-5.563696026	0.040964585	0.52536433
Maker00019196	1.39E-17	5.780202185	-5.563696026	0.040964585	0.52536433
Maker00005246	1.39E-17	5.780202185	-5.563696026	0.040964585	0.52536433
Maker00022942	1.39E-17	5.780202185	-5.563696026	0.040964585	0.52536433
Maker00005909	1.39E-17	5.780202185	-5.563696026	0.040964585	0.52536433
Maker00012154	1.39E-17	5.780202185	-5.563696026	0.040964585	0.52536433
Maker00006740	1.39E-17	5.780202185	-5.563696026	0.040964585	0.52536433
Maker00015406	1.39E-17	5.780202185	-5.563696026	0.040964585	0.52536433
Maker00010640	1.39E-17	5.780202185	-5.563696026	0.040964585	0.52536433
Maker00005272	1.39E-17	5.780202185	-5.563696026	0.040964585	0.52536433
Maker00001792	1.39E-17	5.780202185	-5.563696026	0.040964585	0.52536433
Maker00001097	1.39E-17	5.780202185	-5.563696026	0.040964585	0.52536433
Maker00015480	1.39E-17	5.780202185	-5.563696026	0.040964585	0.52536433
Maker00013414	1.39E-17	5.780202185	-5.563696026	0.040964585	0.52536433
Maker00004382	1.39E-17	5.780202185	-5.563696026	0.040964585	0.52536433
Maker00006125	1.39E-17	5.780202185	-5.563696026	0.040964585	0.52536433
Maker00000408	1.39E-17	5.780202185	-5.563696026	0.040964585	0.52536433
Maker00015402	1.39E-17	5.780202185	-5.563696026	0.040964585	0.52536433
Maker00008682	1.39E-17	5.780202185	-5.563696026	0.040964585	0.52536433
Maker00022476	1.39E-17	5.780202185	-5.563696026	0.040964585	0.52536433
Maker00014984	1.39E-17	5.780202185	-5.563696026	0.040964585	0.52536433
Maker00020938	1.39E-17	5.780202185	-5.563696026	0.040964585	0.52536433
Maker00022886	1.39E-17	5.780202185	-5.563696026	0.040964585	0.52536433
Maker00018934	1.39E-17	5.780202185	-5.563696026	0.040964585	0.52536433
Maker00004377	1.39E-17	5.780202185	-5.563696026	0.040964585	0.52536433
Maker00000883	1.39E-17	5.780202185	-5.563696026	0.040964585	0.52536433
Maker00016034	1.39E-17	5.780202185	-5.563696026	0.040964585	0.52536433
Maker00019953	1.39E-17	5.780202185	-5.563696026	0.040964585	0.52536433
Maker00007400	1.39E-17	5.780202185	-5.563696026	0.040964585	0.52536433
Maker00002562	1.39E-17	5.780202185	-5.563696026	0.040964585	0.52536433
Maker00002766	1.39E-17	5.780202185	-5.563696026	0.040964585	0.52536433
Maker00011356	1.39E-17	5.780202185	-5.563696026	0.040964585	0.52536433
Maker00014056	1.39E-17	5.780202185	-5.563696026	0.040964585	0.52536433
Maker00013787	1.39E-17	5.780202185	-5.563696026	0.040964585	0.52536433
Maker00005123	1.39E-17	5.780202185	-5.563696026	0.040964585	0.52536433
Maker00019775	1.39E-17	5.780202185	-5.563696026	0.040964585	0.52536433
Maker00016997	1.39E-17	5.780202185	-5.563696026	0.040964585	0.52536433
Maker00008544	1.39E-17	5.780202185	-5.563696026	0.040964585	0.52536433
Maker00003541	1.39E-17	5.780202185	-5.563696026	0.040964585	0.52536433
Maker00007375	1.39E-17	5.780202185	-5.563696026	0.040964585	0.52536433
Maker00015253	1.39E-17	5.780202185	-5.563696026	0.040964585	0.52536433
Maker00021139	1.39E-17	5.780202185	-5.563696026	0.040964585	0.52536433
Maker00023002	1.39E-17	5.780202185	-5.563696026	0.040964585	0.52536433
Maker00007419	1.39E-17	5.780202185	-5.563696026	0.040964585	0.52536433
Maker00005556	1.39E-17	5.780202185	-5.563696026	0.040964585	0.52536433
Maker00008217	1.39E-17	5.780202185	-5.563696026	0.040964585	0.52536433
Maker00013181	1.39E-17	5.780202185	-5.563696026	0.040964585	0.52536433
Maker00000191	1.39E-17	5.780202185	-5.563696026	0.040964585	0.52536433
Maker00010930	1.39E-17	5.780202185	-5.563696026	0.040964585	0.52536433
Maker00009067	2.078153984	10.59963202	-2.285846413	0.041032031	0.52536433
Maker00023256	2.078153984	10.59963202	-2.285846413	0.041032031	0.52536433
Maker00009130	2.078153984	10.59963202	-2.285846413	0.041032031	0.52536433
Maker00017521	2.078153984	10.59963202	-2.285846413	0.041032031	0.52536433
Maker00004445	2.078153984	10.59963202	-2.285846413	0.041032031	0.52536433
Maker00008647	2.078153984	10.59963202	-2.285846413	0.041032031	0.52536433
Maker00009043	2.078153984	10.59963202	-2.285846413	0.041032031	0.52536433
Maker00002433	2.078153984	10.59963202	-2.285846413	0.041032031	0.52536433
Maker00011539	17.64015769	41.44387396	-1.226817534	0.041535125	0.530916611
Maker00001103	35.27717331	73.25197654	-1.051678757	0.041706837	0.531830101
Maker00017598	49.8017768	100.240667	-1.007515573	0.042039914	0.533903504
Maker00007462	42.53947497	86.74632191	-1.026002546	0.04339667	0.547140462
Maker00004872	8.302924424	23.13011246	-1.465036461	0.043692991	0.548227998
Maker00010060	8.302924424	23.13011246	-1.465036461	0.043692991	0.548227998
Maker00017661	8.302924424	23.13011246	-1.465036461	0.043692991	0.548227998
Maker00019606	8.302924424	23.13011246	-1.465036461	0.043692991	0.548227998
Maker00020182	3.115604119	12.52740008	-1.96687399	0.043991311	0.549624601
Maker00001444	3.115604119	12.52740008	-1.96687399	0.043991311	0.549624601
Maker00005633	7.265456266	21.2023474	-1.529802227	0.044489089	0.552024284
Maker00006000	7.265456266	21.2023474	-1.529802227	0.044489089	0.552024284
Maker00010125	14.5277446	35.66058168	-1.288644336	0.044879015	0.55385047
Maker00002020	14.5277446	35.66058168	-1.288644336	0.044879015	0.55385047
Maker00022600	40.46453162	82.8907947	-1.032443857	0.044945988	0.55385047
Maker00021712	4.153061765	15.41905037	-1.862708763	0.045202178	0.55385047
Maker00002764	4.153061765	15.41905037	-1.862708763	0.045202178	0.55385047
Maker00005441	4.153061765	15.41905037	-1.862708763	0.045202178	0.55385047
Maker00019066	4.153061765	14.45516712	-1.770371925	0.045202178	0.55385047
Maker00020630	4.153061765	15.41905037	-1.862708763	0.045202178	0.55385047
Maker00002243	5.190524112	17.34681644	-1.71787337	0.045435959	0.555845067
Maker00017780	18.67762891	43.37163796	-1.210314819	0.047212297	0.572654814
Maker00002612	23.86498585	52.0465755	-1.121107084	0.047409691	0.574041556
Maker00018416	33.20223002	67.46868552	-1.020389443	0.048027933	0.577984078
Maker00003771	37.35211662	75.17974019	-1.006911188	0.048594192	0.579822468
Maker00005746	37.35211662	75.17974019	-1.006911188	0.048594192	0.579822468
Maker00016359	37.35211662	75.17974019	-1.006911188	0.048594192	0.579822468
Maker00004684	22.82751438	50.11881165	-1.130581016	0.048686192	0.579822468
Maker00010354	36.31464496	73.25197654	-1.010004045	0.049644069	0.586699226
