# Supplementary material for: Djnedd4L Is Required for Head Regeneration by Regulating Stem Cell Maintenance in Planarians
Source: Int J Mol Sci. 2021 Oct 28;22(21):11707. doi: 10.3390/ijms222111707 (PMC8583885; doi:10.3390/ijms222111707)
Supplement: Supplementary file 1 [file ijms-22-11707-s001.zip › Supplementary Material/3dpa vs 0 up DEGS.xls]

ID	3dpaRNA	0dpaRNA��control��	log2FoldChange	pvalue	padj
Maker00021499	1113.210266	45.29940191	4.615178775	5.97E-20	2.34E-16
Maker00019670	1401.627397	64.57703997	4.437207421	2.27E-19	7.12E-16
Maker00019109	574.7624563	31.80505316	4.170150916	3.58E-16	6.23E-13
Maker00006528	3095.818675	345.0666284	3.164896045	2.32E-12	2.27E-09
Maker00018143	449.2283811	48.19104778	3.217177570	3.05E-11	2.27E-08
Maker00006526	774.9944935	110.8433665	2.804225961	9.45E-10	4.93E-07
Maker00013626	56.02660699	0.96072753	5.688437428	1.84E-09	8.49E-07
Maker00016883	6279.819307	1147.01622	2.452704320	1.59E-08	6.24E-06
Maker00010199	141.0992868	17.34681644	3.014608586	2.56E-08	9.09E-06
Maker00000772	8592.343715	1617.390498	2.409289994	2.61E-08	9.09E-06
Maker00020529	163.9236643	23.13011246	2.818291815	6.50E-08	2.00E-05
Maker00003922	98.56294694	11.5635162	3.077367260	1.07E-07	3.16E-05
Maker00001340	94202.43303	20208.74108	2.220777602	2.24E-07	6.14E-05
Maker00003315	66.40132403	5.780202185	3.493063506	3.24E-07	8.46E-05
Maker00019553	6819.304588	1511.363509	2.173677570	4.14E-07	0.000106231
Maker00001129	749.0577012	157.1096908	2.252364808	4.25E-07	0.000107262
Maker00003927	39.42705995	1.924620104	4.268055502	1.58E-06	0.000343337
Maker00021353	47.72683341	3.852420072	3.587476449	2.12E-06	0.000450465
Maker00002509	2807.401544	683.3891127	2.038248768	2.13E-06	0.000450465
Maker00022153	130.7245698	23.13011246	2.492069964	2.16E-06	0.000450836
Maker00000659	1156.784077	279.522671	2.048574066	2.57E-06	0.000523117
Maker00015701	2919.448487	775.9217578	1.911535081	7.96E-06	0.001432493
Maker00003172	248.9963436	57.82986689	2.103754775	8.47E-06	0.001506715
Maker00007968	48.7643051	5.780202185	3.048631897	1.47E-05	0.002415815
Maker00022648	83.00087134	15.41905037	2.418603317	1.59E-05	0.002572884
Maker00018278	705.4838899	190.8455517	1.885489722	1.78E-05	0.002783955
Maker00003169	1080.011172	304.5835959	1.825692863	2.39E-05	0.003497547
Maker00018030	1527.161473	438.5631556	1.799690315	2.74E-05	0.003974558
Maker00020240	57.06407869	8.671862376	2.700107441	3.18E-05	0.00448555
Maker00005429	630.7859279	182.1706161	1.791125805	4.40E-05	0.005793756
Maker00017184	18.67762891	1.39E-17	7.233591122	4.78E-05	0.006130871
Maker00012399	153.5489472	38.55222788	1.990175793	4.88E-05	0.00621614
Maker00022726	23.86498585	0.96072753	4.461431417	4.96E-05	0.006260397
Maker00000173	464.7904566	133.9765288	1.793601020	5.46E-05	0.00667477
Maker00018035	2348.839055	719.0527363	1.707596493	6.05E-05	0.007065121
Maker00000887	26.97740042	1.924620104	3.722669299	8.17E-05	0.008888879
Maker00019661	485.5398905	146.5069916	1.727722750	9.13E-05	0.009857232
Maker00013156	103.7503055	25.05787731	2.044123228	9.41E-05	0.010021093
Maker00005166	320.5818907	95.42125805	1.746925076	0.000112019	0.011540162
Maker00007177	258.3335889	75.17974019	1.779046076	0.000112824	0.011547103
Maker00022728	550.9006073	173.4956804	1.666147663	0.000140995	0.013628671
Maker00005356	495.9146074	155.1819273	1.675296414	0.000142514	0.01365868
Maker00011025	88.18822987	21.2023474	2.049671816	0.00014305	0.01365868
Maker00022131	3634.266485	1200.993596	1.597330413	0.000155989	0.014626532
Maker00019597	7928.36183	2659.346636	1.575903719	0.000181056	0.016579817
Maker00019353	32.16475839	3.852420072	3.019932083	0.000186219	0.016685252
Maker00009703	224.0970228	67.46868552	1.729883907	0.000187535	0.016685252
Maker00020064	47.72683341	8.671862376	2.442926128	0.000214401	0.018861236
Maker00016171	935.8026063	311.330768	1.587351055	0.000221604	0.019386058
Maker00016383	8070.495452	2764.409743	1.545640776	0.000237381	0.020423923
Maker00002404	289.4577398	92.52961268	1.643978962	0.000279024	0.023511794
Maker00010197	5192.548971	1798.600261	1.529499548	0.000279277	0.023511794
Maker00003122	157.698834	47.22716583	1.736693337	0.000323633	0.02667243
Maker00013270	61.2139655	14.45516712	2.072426585	0.000338325	0.027687643
Maker00022374	58.10155039	13.49128371	2.095949098	0.000339487	0.027687643
Maker00006094	18.67762891	0.96072753	4.109879926	0.000376589	0.030241072
Maker00015876	2494.085092	880.0209835	1.502761569	0.000378764	0.03026051
Maker00001263	3576.16807	1270.39308	1.493043423	0.000393066	0.031085993
Maker00003665	196.085287	62.64927625	1.644063784	0.000409711	0.032078355
Maker00009886	192.9728719	60.72151252	1.665991745	0.000414624	0.032301465
Maker00022327	76.7760411	20.23846478	1.916749491	0.000427894	0.033006892
Maker00003663	494.8771357	170.6040352	1.535692047	0.000439835	0.033761641
Maker00000385	113.0875508	32.76893532	1.782969587	0.000469394	0.03564545
Maker00006338	32.16475839	4.816312517	2.707087545	0.000495363	0.036762538
Maker00023415	14.5277446	1.39E-17	6.873757362	0.000517265	0.037499287
Maker00000158	14.5277446	1.39E-17	6.873757362	0.000517265	0.037499287
Maker00011081	14.5277446	1.39E-17	6.873757362	0.000517265	0.037499287
Maker00010239	12770.24223	4664.22061	1.453052143	0.000525799	0.037942298
Maker00022469	2431.836791	892.5514458	1.445904633	0.000609784	0.043206358
Maker00008718	65.36385232	17.34681644	1.905903588	0.000726766	0.049265921
Maker00009942	4123.953125	1545.09937	1.416251455	0.0007466	0.05039226
Maker00002383	4855.37067	1826.552831	1.410393090	0.000777058	0.052222963
Maker00017285	13.49027384	1.39E-17	6.767788137	0.00085757	0.055490463
Maker00018036	13.49027384	1.39E-17	6.767788137	0.00085757	0.055490463
Maker00020802	114.1250225	35.66058168	1.674584224	0.000940937	0.0594118
Maker00007591	114.1250225	36.62446376	1.636242597	0.000940937	0.0594118
Maker00020415	420.1791736	154.2180456	1.445254719	0.001010491	0.063293102
Maker00001081	2346.764112	900.2624996	1.382125052	0.001037635	0.063969768
Maker00003893	19.71510021	1.924620104	3.272605089	0.001084588	0.066083907
Maker00003119	1397.477511	534.9513277	1.385126239	0.00109853	0.066673944
Maker00021817	6052.613006	2355.723895	1.361338329	0.001151377	0.068896023
Maker00012964	1901.688754	737.366489	1.366669467	0.001207492	0.070621591
Maker00000171	43.57694666	10.59963202	2.026261959	0.001208671	0.070621591
Maker00011532	43.57694666	9.635747447	2.162086544	0.001208671	0.070621591
Maker00001041	10066.59099	3956.731429	1.347164960	0.001272574	0.073532241
Maker00022147	230.321853	82.8907947	1.472904902	0.001333244	0.076194401
Maker00016796	401.5046831	151.3264003	1.406971355	0.001383746	0.07761312
Maker00014561	594.4744185	229.4008211	1.373235272	0.001487583	0.08088215
Maker00003389	31.12728678	5.780202185	2.403021104	0.001516645	0.081893608
Maker00000627	31.12728678	5.780202185	2.403021104	0.001516645	0.081893608
Maker00003275	83.00087134	26.02175967	1.668446066	0.001620943	0.08580957
Maker00016111	295.68257	110.8433665	1.414456484	0.001667169	0.087403013
Maker00016552	183.6356266	66.50480367	1.463498963	0.001668912	0.087403013
Maker00018086	571.6500412	223.6175307	1.353581016	0.001738132	0.090423267
Maker00011670	2198.405659	882.9126286	1.315985911	0.001779352	0.092261161
Maker00004034	914.0157007	363.3803812	1.330422753	0.001806832	0.09337686
Maker00017116	539.4884187	211.0870682	1.353205235	0.00182349	0.09392772
Maker00017958	400.4672114	156.145809	1.358047271	0.002008122	0.101764361
Maker00006102	626.6360411	249.6423375	1.327306265	0.002048191	0.103193262
Maker00021239	309.1697021	119.5183024	1.370191932	0.002049499	0.103193262
Maker00010968	215.7972493	80.96303108	1.412877038	0.002070162	0.103829533
Maker00005350	140.0618151	50.11881165	1.480214905	0.002094479	0.104450484
Maker00019350	129.6870981	46.26328388	1.484464799	0.002126853	0.105728208
Maker00016098	58.10155039	17.34681644	1.736322543	0.002229387	0.108753828
Maker00007604	661.9100787	266.0283269	1.314627089	0.002241644	0.1090121
Maker00006457	23.86498585	3.852420072	2.591237897	0.002275868	0.109856743
Maker00003597	1176.49604	480.0100696	1.293124728	0.002312076	0.110141382
Maker00003083	85.07581475	27.94952429	1.601398967	0.002312478	0.110141382
Maker00010218	20.75257155	2.888523232	2.790754749	0.002370371	0.110141382
Maker00020061	159.7737774	58.79374877	1.440258879	0.002389553	0.110512527
Maker00000248	11.41533296	1.39E-17	6.529185190	0.002434933	0.110512527
Maker00020879	121.3873244	43.37163796	1.481990607	0.002441876	0.110512527
Maker00003289	105.8252489	37.58834583	1.490082969	0.002547692	0.114133476
Maker00012721	2387.225508	993.7590263	1.264254758	0.002599882	0.115004384
Maker00006944	29.05234357	5.780202185	2.303897304	0.002639002	0.115527858
Maker00015875	328.8816643	132.0487653	1.315634680	0.002984666	0.126315893
Maker00018475	972.1141156	405.791177	1.260114104	0.003072479	0.12933321
Maker00001265	4239.112483	1804.383552	1.232195361	0.003202218	0.133511215
Maker00004689	452.3407962	186.026143	1.281301173	0.003301461	0.136447602
Maker00005966	14.5277446	0.96072753	3.750046166	0.003346055	0.136447602
Maker00002265	14.5277446	0.96072753	3.750046166	0.003346055	0.136447602
Maker00003822	14.5277446	0.96072753	3.750046166	0.003346055	0.136447602
Maker00020962	19.71510021	2.888523232	2.717208481	0.003385132	0.136971005
Maker00009208	19.71510021	2.888523232	2.717208481	0.003385132	0.136971005
Maker00019890	19.71510021	2.888523232	2.717208481	0.003385132	0.136971005
Maker00020951	594.4744185	247.714574	1.262486534	0.003468049	0.138890499
Maker00007647	628.7109845	264.1005634	1.250890265	0.00359782	0.141418832
Maker00015646	54.98913529	17.34681644	1.657063267	0.003629461	0.14208433
Maker00002304	80.92592792	27.94952429	1.529357652	0.003681717	0.142350652
Maker00003964	12612.54653	5456.531383	1.208783642	0.003709655	0.142726025
Maker00018459	412.9168717	172.5317987	1.258345041	0.003871016	0.147126798
Maker00015265	671.247324	285.3059614	1.233949433	0.003991775	0.149231365
Maker00000616	368.3055888	153.2541638	1.264250021	0.004012122	0.149231365
Maker00016432	275.9706078	112.77113	1.290117419	0.004042743	0.149231365
Maker00010533	1403.702341	606.278575	1.211005034	0.004085582	0.149231365
Maker00002299	4141.590144	1803.41967	1.199389702	0.004091133	0.149231365
Maker00018627	4576.290784	1994.26825	1.198265084	0.004108888	0.149231365
Maker00003840	87.15075817	30.84117098	1.494696875	0.004126239	0.149231365
Maker00006333	931.6527195	400.0078867	1.219491030	0.004163572	0.149231365
Maker00006893	10.37786296	1.39E-17	6.393242867	0.004174171	0.149231365
Maker00022986	10.37786296	1.39E-17	6.393242867	0.004174171	0.149231365
Maker00021671	10.37786296	1.39E-17	6.393242867	0.004174171	0.149231365
Maker00013213	518.7389847	219.7620038	1.238565791	0.004231751	0.150945293
Maker00021325	10383.01986	4548.554804	1.190722307	0.004253318	0.1513698
Maker00020719	61.2139655	20.23846478	1.590534873	0.004313732	0.153171734
Maker00016792	333.0315511	138.7959376	1.261891672	0.004384059	0.154642341
Maker00011627	11663.25993	5124.956072	1.186338589	0.004384775	0.154642341
Maker00000034	2152.756905	940.7455318	1.194194395	0.004414281	0.155333107
Maker00021065	534.3010602	228.4369394	1.225377901	0.004507352	0.157382032
Maker00016580	158.7363057	63.61315811	1.317442493	0.004616093	0.159717098
Maker00005416	118.2749093	45.29940191	1.381995481	0.004620464	0.159717098
Maker00012404	95.45053182	34.69669958	1.456483553	0.00468342	0.161349442
Maker00003799	44.61441834	13.49128371	1.715794396	0.004688294	0.161349442
Maker00011577	18885.1004	8413.720495	1.166420022	0.005043845	0.169852825
Maker00009791	34.23970166	8.671862376	1.965241245	0.00512978	0.171639367
Maker00020694	9432.695788	4214.087848	1.162424577	0.005237533	0.172095263
Maker00005545	16.60268655	1.924620104	3.026379979	0.005247305	0.172095263
Maker00006753	16.60268655	1.924620104	3.026379979	0.005247305	0.172095263
Maker00005221	479.3150603	208.195423	1.202516097	0.005528909	0.176496099
Maker00007332	1151.596719	510.8542847	1.172443121	0.005616351	0.17802923
Maker00010632	43.57694666	13.49128371	1.681942975	0.005682197	0.179029208
Maker00014807	180.5232115	74.21585836	1.280872759	0.005728099	0.179752111
Maker00006226	366.2306454	158.0735725	1.211468724	0.005802514	0.180687694
Maker00008026	284.2703813	121.4460659	1.226046826	0.005807333	0.180687694
Maker00001310	117.2374376	46.26328388	1.339006901	0.006013262	0.185357617
Maker00001130	508.3642678	222.653649	1.190578151	0.006029622	0.185496764
Maker00015950	63.28890891	22.16622996	1.508057942	0.006253002	0.191241729
Maker00017871	17668.1461	8055.156496	1.133153174	0.006410135	0.195138643
Maker00004465	753.2075879	337.3555746	1.158463728	0.006569983	0.19746518
Maker00019965	678.5096259	303.6197142	1.159754914	0.006633526	0.198805848
Maker00022627	465.8279283	206.2676595	1.174762005	0.006639981	0.198805848
Maker00006943	10053.10386	4607.351589	1.125608812	0.006807289	0.203038729
Maker00016577	461.6780415	205.3037778	1.168608639	0.006904509	0.204381291
Maker00019954	465.8279283	207.2315412	1.168040203	0.006956839	0.205154689
Maker00007027	322.6568341	140.7237011	1.196368562	0.007040246	0.205786679
Maker00012836	2395.525281	1096.89437	1.126822510	0.007084362	0.205786679
Maker00019934	117.2374376	47.22716583	1.309338838	0.007168988	0.205786679
Maker00022998	9.3403934	1.39E-17	6.243145618	0.007243414	0.205786679
Maker00016399	9.3403934	1.39E-17	6.243145618	0.007243414	0.205786679
Maker00020898	9.3403934	1.39E-17	6.243145618	0.007243414	0.205786679
Maker00020634	52.91419189	18.31069931	1.524236758	0.007267388	0.205786679
Maker00001288	109.9751357	44.33551994	1.308081451	0.007436961	0.20890938
Maker00022028	376.6053624	166.7485082	1.174739578	0.007518328	0.210231247
Maker00003592	5072.202254	2348.012841	1.111128004	0.00764772	0.212709865
Maker00017904	3303.313014	1527.749499	1.112438047	0.007698132	0.21373235
Maker00010270	474.1277018	213.0148317	1.153826038	0.007726552	0.214141741
Maker00003090	122.4247962	50.11881165	1.286227554	0.008058619	0.220226736
Maker00009933	283.2329096	125.301593	1.175731927	0.008125654	0.22162463
Maker00018852	41.50200329	13.49128371	1.611759834	0.008356463	0.225744708
Maker00006856	406.6920416	184.0983796	1.142889470	0.008614387	0.229409336
Maker00021770	1164.046379	539.7707363	1.108538873	0.008683354	0.230853369
Maker00013088	648.4229467	297.8364239	1.122066260	0.008846488	0.233998571
Maker00001887	81.96339963	31.80505316	1.362073118	0.008986306	0.237296065
Maker00006351	71.58868256	26.985642	1.403166751	0.009230716	0.242930715
Maker00006487	171.1859662	74.21585836	1.204305892	0.009330283	0.245139106
Maker00004041	184.6730983	80.96303108	1.188311414	0.009728465	0.251907867
Maker00010425	21.79004295	4.816312517	2.147864181	0.009732694	0.251907867
Maker00000759	637.010758	295.9086604	1.105817946	0.009802712	0.252884143
Maker00021484	98.56294694	40.47999195	1.281064701	0.009983365	0.255566031
Maker00011653	512.5141546	237.111875	1.111588435	0.009988276	0.255566031
Maker00000927	2658.00562	1264.609789	1.071572009	0.010291757	0.260774471
Maker00018048	42.53947497	14.45516712	1.548624893	0.010511842	0.265064318
Maker00013429	1263.643662	601.4591664	1.070883163	0.01098472	0.2743377
Maker00007760	219.9471361	99.27678519	1.146568933	0.011013732	0.274624258
Maker00020455	8179.42998	3940.34544	1.053652830	0.011217036	0.278363815
Maker00017648	156.6613623	69.3964492	1.173179160	0.011349229	0.281198687
Maker00002933	18.67762891	3.852420072	2.239686406	0.011803031	0.287261982
Maker00001701	14.5277446	1.924620104	2.835273442	0.011832427	0.287261982
Maker00019403	14.5277446	1.924620104	2.835273442	0.011832427	0.287261982
Maker00009597	14.5277446	1.924620104	2.835273442	0.011832427	0.287261982
Maker00003835	71.58868256	27.94952429	1.352769891	0.011889469	0.287268176
Maker00017937	357.9308718	166.7485082	1.101391349	0.012029464	0.287268176
Maker00005761	2290.74064	1108.460951	1.047166361	0.012213319	0.287268176
Maker00006095	351.7060417	164.8207448	1.092852251	0.012642357	0.287268176
Maker00017150	8.302924424	1.39E-17	6.075599386	0.012730848	0.287268176
Maker00011184	8.302924424	1.39E-17	6.075599386	0.012730848	0.287268176
Maker00000971	8.302924424	1.39E-17	6.075599386	0.012730848	0.287268176
Maker00006503	8.302924424	1.39E-17	6.075599386	0.012730848	0.287268176
Maker00020028	8.302924424	1.39E-17	6.075599386	0.012730848	0.287268176
Maker00012270	8.302924424	1.39E-17	6.075599386	0.012730848	0.287268176
Maker00004378	8.302924424	1.39E-17	6.075599386	0.012730848	0.287268176
Maker00002665	8.302924424	1.39E-17	6.075599386	0.012730848	0.287268176
Maker00005895	8.302924424	1.39E-17	6.075599386	0.012730848	0.287268176
Maker00000565	8.302924424	1.39E-17	6.075599386	0.012730848	0.287268176
Maker00013346	8.302924424	1.39E-17	6.075599386	0.012730848	0.287268176
Maker00019121	8.302924424	1.39E-17	6.075599386	0.012730848	0.287268176
Maker00003512	235.5092115	107.9517212	1.124434148	0.012731599	0.287268176
Maker00004391	4274.386521	2083.90925	1.036377451	0.012775059	0.287834018
Maker00011618	18086.24719	8881.203128	1.026054983	0.01336496	0.296638285
Maker00012210	11.41533296	0.96072753	3.405473994	0.013412089	0.296638285
Maker00016352	11.41533296	0.96072753	3.405473994	0.013412089	0.296638285
Maker00015005	106.8627206	46.26328388	1.205477543	0.013452294	0.296689401
Maker00010454	50.83924849	19.27458209	1.393148135	0.013909978	0.303903834
Maker00018790	467.9028716	224.5814125	1.058524323	0.01391526	0.303903834
Maker00014657	130.7245698	57.82986689	1.174798469	0.013974012	0.304338042
Maker00002699	2197.368187	1080.508381	1.023975498	0.014255296	0.308608553
Maker00015744	972.1141156	474.2267793	1.035340092	0.014282865	0.308608553
Maker00001330	1097.648191	535.9152094	1.034154732	0.014319667	0.308608553
Maker00006506	22.82751438	5.780202185	1.957657714	0.014380224	0.308608553
Maker00018344	98.56294694	42.40775596	1.214152243	0.014408269	0.308608553
Maker00018792	663.9850221	321.933467	1.044079469	0.01444183	0.308608553
Maker00021509	361.0432869	172.5317987	1.064726604	0.014478918	0.308608553
Maker00007889	184.6730983	84.81855831	1.121298239	0.01459975	0.309656525
Maker00001481	6453.07708	3195.264872	1.014021190	0.014649474	0.309994748
Maker00014534	71.58868256	28.91340655	1.304074256	0.015117999	0.31691131
Maker00006288	405.6545699	194.7010787	1.058476172	0.015300678	0.319556213
Maker00009472	735.5705691	360.488736	1.028636463	0.015518955	0.323153353
Maker00003973	6670.946136	3325.388904	1.004339150	0.01559279	0.324259626
Maker00019410	7314.178587	3650.217043	1.002687058	0.015735229	0.326354907
Maker00007881	123.4622679	54.93822122	1.166254262	0.015937655	0.329245032
Maker00015070	700.2965315	344.1027467	1.024841075	0.016131213	0.332237705
Maker00001098	51.87672019	20.23846478	1.352276788	0.016342315	0.33539228
Maker00005461	17.64015769	3.852420072	2.157788030	0.016492881	0.336717115
Maker00006412	66.40132403	26.985642	1.294838616	0.016874371	0.341831527
Maker00018771	31.12728678	9.635747447	1.678308387	0.017143019	0.344598895
Maker00009474	573.7249846	283.378198	1.017285554	0.017264339	0.346148899
Maker00006880	33.20223002	11.5635162	1.511102449	0.017539069	0.350311585
Maker00010781	13.49027384	1.924620104	2.729304217	0.017862218	0.353162209
Maker00004036	577.8748714	288.1976066	1.003362447	0.018927739	0.368185677
Maker00010961	120.3498527	54.93822122	1.129455206	0.019638213	0.378246954
Maker00006376	23.86498585	6.744090039	1.803418257	0.019987884	0.382628697
Maker00007503	384.9051359	190.8455517	1.011586870	0.020150659	0.385273709
Maker00012286	347.5561549	172.5317987	1.009819757	0.020653787	0.393452124
Maker00009413	15.56521551	2.888523232	2.378592157	0.020952111	0.393864465
Maker00003677	68.47626744	28.91340655	1.240058145	0.021314597	0.396876812
Maker00005220	275.9706078	135.9042923	1.021202513	0.02132429	0.396876812
Maker00003440	10.37786296	0.96072753	3.269531671	0.021566548	0.396876812
Maker00013571	10.37786296	0.96072753	3.269531671	0.021566548	0.396876812
Maker00001550	10.37786296	0.96072753	3.269531671	0.021566548	0.396876812
Maker00001333	32.16475839	10.59963202	1.589603471	0.02169529	0.396876812
Maker00015313	32.16475839	11.5635162	1.465473199	0.02169529	0.396876812
Maker00000922	32.16475839	10.59963202	1.589603471	0.02169529	0.396876812
Maker00008841	100.6378903	46.26328388	1.118994050	0.02180232	0.396878815
Maker00006942	250.0338153	123.3738295	1.018293932	0.021926487	0.396878815
Maker00010553	49.8017768	20.23846478	1.293527498	0.021979843	0.396878815
Maker00011915	40.46453162	15.41905037	1.384354885	0.022102993	0.396878815
Maker00008521	251.071287	124.3377112	1.013048913	0.022637319	0.396878815
Maker00020876	7.265456266	1.39E-17	5.886006974	0.022676824	0.396878815
Maker00008950	7.265456266	1.39E-17	5.886006974	0.022676824	0.396878815
Maker00022320	7.265456266	1.39E-17	5.886006974	0.022676824	0.396878815
Maker00009385	7.265456266	1.39E-17	5.886006974	0.022676824	0.396878815
Maker00022876	7.265456266	1.39E-17	5.886006974	0.022676824	0.396878815
Maker00020379	163.9236643	79.03526746	1.051193385	0.022986278	0.398748891
Maker00015787	94.41306011	43.37163796	1.119844220	0.024051958	0.413424378
Maker00012939	149.3990604	72.28809471	1.045965296	0.025000559	0.425525822
Maker00012272	50.83924849	21.2023474	1.256489241	0.025295443	0.428023251
Maker00007864	183.6356266	90.6018491	1.018154056	0.025378449	0.428023251
Maker00017301	77.8135128	34.69669958	1.162167636	0.025435523	0.428023251
Maker00013893	20.75257155	5.780202185	1.820939251	0.025475297	0.428023251
Maker00009357	20.75257155	5.780202185	1.820939251	0.025475297	0.428023251
Maker00019443	20.75257155	5.780202185	1.820939251	0.025475297	0.428023251
Maker00004161	205.4225323	102.1684305	1.006694383	0.026250082	0.436822559
Maker00010903	112.0500791	53.01045741	1.077883816	0.026281564	0.436882185
Maker00016398	31.12728678	11.5635162	1.418353530	0.026831883	0.437859887
Maker00001290	31.12728678	11.5635162	1.418353530	0.026831883	0.437859887
Maker00002572	192.9728719	96.38513983	1.000511706	0.026971354	0.437859887
Maker00004594	12.45280327	1.924620104	2.614929859	0.02704271	0.437859887
Maker00021222	12.45280327	1.924620104	2.614929859	0.02704271	0.437859887
Maker00010231	12.45280327	1.924620104	2.614929859	0.02704271	0.437859887
Maker00004055	12.45280327	1.924620104	2.614929859	0.02704271	0.437859887
Maker00005006	163.9236643	80.96303108	1.016482171	0.027860499	0.446081351
Maker00016421	65.36385232	28.91340655	1.173069045	0.03002198	0.4710563
Maker00005075	137.9868717	68.43256736	1.010353787	0.030387595	0.474261011
Maker00019632	77.8135128	35.66058168	1.122779142	0.030646567	0.477032397
Maker00010855	133.8369849	66.50480367	1.007485542	0.030870438	0.479088393
Maker00018352	119.312381	57.82986689	1.043140333	0.031034391	0.480205073
Maker00006588	38.38958828	15.41905037	1.308646027	0.031520396	0.485327311
Maker00002125	38.38958828	15.41905037	1.308646027	0.031520396	0.485327311
Maker00020147	54.98913529	24.09399491	1.186022572	0.032118678	0.49163869
Maker00007483	32.16475839	12.52740008	1.351182176	0.032778547	0.498813671
Maker00000175	50.83924849	22.16622996	1.192726288	0.033121091	0.501900213
Maker00013976	66.40132403	29.87728878	1.148640596	0.033145797	0.501900213
Maker00004992	102.7128338	50.11881165	1.033223330	0.033619129	0.506194174
Maker00015093	25.93992888	8.671862376	1.566380637	0.033832332	0.506829575
Maker00016298	114.1250225	55.90210312	1.027880963	0.033836726	0.506829575
Maker00017919	19.71510021	5.780202185	1.747392983	0.033910222	0.50716348
Maker00020366	86.11328646	41.44387396	1.052668403	0.034598295	0.512172718
Maker00019194	44.61441834	19.27458209	1.205196402	0.034842559	0.512172718
Maker00005930	9.3403934	0.96072753	3.119434422	0.034866602	0.512172718
Maker00006366	9.3403934	0.96072753	3.119434422	0.034866602	0.512172718
Maker00007471	56.02660699	25.05787731	1.156631721	0.03592403	0.522185967
Maker00006280	51.87672019	23.13011246	1.160738212	0.037281246	0.52536433
Maker00005042	106.8627206	53.01045741	1.009574829	0.037535058	0.52536433
Maker00015121	35.27717331	14.45516712	1.279405181	0.038410682	0.52536433
Maker00005158	6.227989294	1.39E-17	5.667674752	0.040964585	0.52536433
Maker00015596	6.227989294	1.39E-17	5.667674752	0.040964585	0.52536433
Maker00006404	6.227989294	1.39E-17	5.667674752	0.040964585	0.52536433
Maker00019429	6.227989294	1.39E-17	5.667674752	0.040964585	0.52536433
Maker00006614	6.227989294	1.39E-17	5.667674752	0.040964585	0.52536433
Maker00010985	6.227989294	1.39E-17	5.667674752	0.040964585	0.52536433
Maker00018412	6.227989294	1.39E-17	5.667674752	0.040964585	0.52536433
Maker00010695	6.227989294	1.39E-17	5.667674752	0.040964585	0.52536433
Maker00017272	6.227989294	1.39E-17	5.667674752	0.040964585	0.52536433
Maker00008474	6.227989294	1.39E-17	5.667674752	0.040964585	0.52536433
Maker00014759	6.227989294	1.39E-17	5.667674752	0.040964585	0.52536433
Maker00012082	6.227989294	1.39E-17	5.667674752	0.040964585	0.52536433
Maker00004403	6.227989294	1.39E-17	5.667674752	0.040964585	0.52536433
Maker00008090	6.227989294	1.39E-17	5.667674752	0.040964585	0.52536433
Maker00017513	6.227989294	1.39E-17	5.667674752	0.040964585	0.52536433
Maker00004819	6.227989294	1.39E-17	5.667674752	0.040964585	0.52536433
Maker00023371	6.227989294	1.39E-17	5.667674752	0.040964585	0.52536433
Maker00015841	6.227989294	1.39E-17	5.667674752	0.040964585	0.52536433
Maker00021814	6.227989294	1.39E-17	5.667674752	0.040964585	0.52536433
Maker00012482	6.227989294	1.39E-17	5.667674752	0.040964585	0.52536433
Maker00016786	6.227989294	1.39E-17	5.667674752	0.040964585	0.52536433
Maker00013315	6.227989294	1.39E-17	5.667674752	0.040964585	0.52536433
Maker00013706	6.227989294	1.39E-17	5.667674752	0.040964585	0.52536433
Maker00003557	6.227989294	1.39E-17	5.667674752	0.040964585	0.52536433
Maker00022092	6.227989294	1.39E-17	5.667674752	0.040964585	0.52536433
Maker00022439	6.227989294	1.39E-17	5.667674752	0.040964585	0.52536433
Maker00021209	6.227989294	1.39E-17	5.667674752	0.040964585	0.52536433
Maker00013021	6.227989294	1.39E-17	5.667674752	0.040964585	0.52536433
Maker00000961	6.227989294	1.39E-17	5.667674752	0.040964585	0.52536433
Maker00022637	6.227989294	1.39E-17	5.667674752	0.040964585	0.52536433
Maker00006154	6.227989294	1.39E-17	5.667674752	0.040964585	0.52536433
Maker00010906	11.41533296	1.924620104	2.490701270	0.041032031	0.52536433
Maker00007628	11.41533296	1.924620104	2.490701270	0.041032031	0.52536433
Maker00020861	11.41533296	1.924620104	2.490701270	0.041032031	0.52536433
Maker00006730	11.41533296	1.924620104	2.490701270	0.041032031	0.52536433
Maker00001157	11.41533296	1.924620104	2.490701270	0.041032031	0.52536433
Maker00002156	26.97740042	9.635747447	1.472744475	0.041903977	0.533041736
Maker00007849	26.97740042	9.635747447	1.472744475	0.041903977	0.533041736
Maker00005187	26.97740042	9.635747447	1.472744475	0.041903977	0.533041736
Maker00022104	24.90245735	8.671862376	1.507775042	0.042814164	0.541103301
Maker00011192	38.38958828	16.38293347	1.221865206	0.043684225	0.548227998
Maker00005588	13.49027384	2.888523232	2.173907609	0.043991311	0.549624601
Maker00022330	58.10155039	26.985642	1.102580494	0.044085095	0.549624601
Maker00016092	58.10155039	26.985642	1.102580494	0.044085095	0.549624601
Maker00006043	20.75257155	6.744090039	1.602910920	0.044489089	0.552024284
Maker00008142	18.67762891	5.780202185	1.669895096	0.045117465	0.55385047
Maker00006625	18.67762891	5.780202185	1.669895096	0.045117465	0.55385047
Maker00002184	18.67762891	5.780202185	1.669895096	0.045117465	0.55385047
Maker00002726	15.56521551	3.852420072	1.978567968	0.045202178	0.55385047
Maker00018631	15.56521551	3.852420072	1.978567968	0.045202178	0.55385047
Maker00018705	15.56521551	3.852420072	1.978567968	0.045202178	0.55385047
Maker00007304	15.56521551	3.852420072	1.978567968	0.045202178	0.55385047
Maker00010214	41.50200329	18.31069931	1.174673651	0.048597149	0.579822468
Maker00005054	49.8017768	23.13011246	1.101988923	0.048686192	0.579822468
Maker00001188	49.8017768	23.13011246	1.101988923	0.048686192	0.579822468
