# Supplementary material for: Djnedd4L Is Required for Head Regeneration by Regulating Stem Cell Maintenance in Planarians
Source: Int J Mol Sci. 2021 Oct 28;22(21):11707. doi: 10.3390/ijms222111707 (PMC8583885; doi:10.3390/ijms222111707)
Supplement: Supplementary file 1 [file ijms-22-11707-s001.zip › Supplementary Material/All gene annotions.xlsx]

## Sheet: All gene annotions
GeneID	Chr	Start	End	GeneSymbol	GeneID	Description	Biological Process	Cellular Component	Molecular Function	KO_ID(KO_name)	KEGG_Pathway
Maker00004760	scaffold150	498136	508863	-	-	-	-	-	-	-	-
Maker00004761	scaffold150	905312	905955	Maker00004761	-	signal peptidase complex subunit 3	-	GO:0044425//membrane part	-	K12948 signal peptidase complex subunit 3 [EC:3.4.-.-] | (RefSeq) putative microsomal signal peptida	http://www.genome.jp/dbget-bin/www_bget?smm:Smp_175420
Maker00004762	scaffold150	1750756	1765807	Maker00004762	-	phosphoribosyl pyrophosphate synthase-associated protein 2-like	GO:0006139//nucleobase-containing compound metabolic process; GO:0044699//single-organism process	-	GO:0004857//enzyme inhibitor activity; GO:0016740//transferase activity	no KO assigned | (RefSeq) putative ribose-phosphate pyrophosphokinase 1,2	http://www.genome.jp/dbget-bin/www_bget?smm:Smp_052280.1
Maker00004763	scaffold150	1563240	1588677	-	-	-	-	-	-	-	-
Maker00004764	scaffold150	662397	674910	Maker00004764	-	ATP-dependent DNA helicase Q1	-	-	-	K10899 ATP-dependent DNA helicase Q1 [EC:3.6.4.12] | (RefSeq) putative dna helicase recq1	http://www.genome.jp/dbget-bin/www_bget?smm:Smp_056620
Maker00004765	scaffold150	96583	97944	Maker00004765	-	-	-	-	-	no KO assigned | (RefSeq) putative monocarboxylate transporter	http://www.genome.jp/dbget-bin/www_bget?smm:Smp_079640
Maker00004766	scaffold1500	113112	114090	Maker00004766	-	mitogen-activated protein kinase kinase kinase 19 isoform x1	GO:0044237//cellular metabolic process	-	GO:0016301//kinase activity	K08837 serine/threonine kinase 10 [EC:2.7.11.1] | (RefSeq) protein kinase	http://www.genome.jp/dbget-bin/www_bget?smm:Smp_150260
Maker00004767	scaffold1500	117468	117986	-	-	-	-	-	-	K07198 5'-AMP-activated protein kinase, catalytic alpha subunit [EC:2.7.11.11] | (RefSeq) serine/thr	http://www.genome.jp/dbget-bin/www_bget?smm:Smp_142990
Maker00004768	scaffold1501	64122	65651	Maker00004768	-	homeobox protein six3	GO:0000060//protein import into nucleus, translocation; GO:0002070//epithelial cell maturation; GO:0003404//optic vesicle morphogenesis; GO:0009946//proximal/distal axis specification; GO:0014016//neuroblast differentiation; GO:0021797//forebrain anterior/posterior pattern specification; GO:0021798//forebrain dorsal/ventral pattern formation; GO:0021846//cell proliferation in forebrain; GO:002197…	GO:0005634//nucleus	GO:0000980//RNA polymerase II distal enhancer sequence-specific DNA binding; GO:0001205//transcriptional activator activity, RNA polymerase II distal enhancer sequence-specific binding; GO:0001222//transcription corepressor binding; GO:0003713//transcription coactivator activity; GO:0042826//histone deacetylase binding	K19473 homeobox protein SIX3/6 | (RefSeq) six/sine homebox transcription factors,putative	http://www.genome.jp/dbget-bin/www_bget?smm:Smp_009630
Maker00004769	scaffold1502	101533	101844	-	-	-	-	-	-	-	-
Maker00018158	scaffold62	1206917	1215159	-	-	-	-	-	-	-	-
Maker00018159	scaffold62	589026	598693	Maker00018159	-	helicase mov10l1	GO:0007276//gamete generation; GO:0009987//cellular process	GO:0005622//intracellular	GO:0005488//binding	K14326 regulator of nonsense transcripts 1 [EC:3.6.4.-] | (RefSeq) nonsense-mediated mRNA decay prot	http://www.genome.jp/dbget-bin/www_bget?smm:Smp_061590.1
Maker00018152	scaffold62	181060	184424	-	-	-	-	-	-	-	-
Maker00018153	scaffold62	660867	661394	-	-	-	-	-	-	-	-
Maker00018150	scaffold62	1500136	1504196	-	-	-	-	-	-	no KO assigned | (RefSeq) hypothetical protein	http://www.genome.jp/dbget-bin/www_bget?smm:Smp_152990
Maker00018151	scaffold62	265561	266318	-	-	-	-	-	-	-	-
Maker00018156	scaffold62	753527	753997	Maker00018156	-	histone h2b type 1-a	GO:0006334//nucleosome assembly; GO:0006337//nucleosome disassembly; GO:0006954//inflammatory response; GO:0031639//plasminogen activation; GO:0035093//spermatogenesis, exchange of chromosomal proteins; GO:0051099//positive regulation of binding; GO:0071674//mononuclear cell migration	GO:0000784//nuclear chromosome, telomeric region; GO:0000788//nuclear nucleosome; GO:0005654//nucleoplasm; GO:0019897//extrinsic component of plasma membrane	GO:0003677//DNA binding; GO:0046982//protein heterodimerization activity	K11252 histone H2B | (RefSeq) putative histone H2B	http://www.genome.jp/dbget-bin/www_bget?smm:Smp_036220
Maker00018157	scaffold62	1610813	1611103	-	-	-	-	-	-	-	-
Maker00018154	scaffold62	849825	850243	-	-	-	-	-	-	-	-
Maker00018155	scaffold62	312658	314244	-	-	-	-	-	-	-	-
Maker00001503	scaffold1130	217391	230229	-	-	-	-	-	-	K17353 tetraspanin-18 | (RefSeq) putative tetraspanin-CD63 receptor	http://www.genome.jp/dbget-bin/www_bget?smm:Smp_140000
Maker00001502	scaffold1130	24048	24392	-	-	-	-	-	-	-	-
Maker00006733	scaffold184	679482	682434	Maker00006733	-	chaperonin containing subunit 5	GO:0006457//protein folding; GO:0007339//binding of sperm to zona pellucida; GO:0009615//response to virus; GO:1901998//toxin transport	GO:0002199//zona pellucida receptor complex; GO:0005730//nucleolus; GO:0005813//centrosome; GO:0005832//chaperonin-containing T-complex; GO:0005874//microtubule; GO:0043209//myelin sheath; GO:0044297//cell body; GO:0070062//extracellular exosome	GO:0005524//ATP binding; GO:0031681//G-protein beta-subunit binding; GO:0048487//beta-tubulin binding; GO:0051082//unfolded protein binding	K09497 T-complex protein 1 subunit epsilon | (RefSeq) putative chaperonin containing t-complex prote	http://www.genome.jp/dbget-bin/www_bget?smm:Smp_063420
Maker00003233	scaffold1305	174983	176888	-	-	-	-	-	-	-	-
Maker00003232	scaffold1305	190202	192452	-	-	-	-	-	-	-	-
Maker00003231	scaffold1305	93458	93748	Maker00003231	-	dynein beta ciliary-like	GO:0007018//microtubule-based movement	GO:0030286//dynein complex	GO:0003777//microtubule motor activity; GO:0005524//ATP binding; GO:0016887//ATPase activity	K10408 dynein heavy chain, axonemal | (RefSeq) hypothetical protein	http://www.genome.jp/dbget-bin/www_bget?smm:Smp_067620
Maker00001500	scaffold1130	144186	144470	-	-	-	-	-	-	-	-
Maker00003237	scaffold1305	202746	203105	Maker00003237	-	histone h4-like	GO:0006334//nucleosome assembly; GO:0006342//chromatin silencing; GO:0006352//DNA-templated transcription, initiation	GO:0000786//nucleosome; GO:0000790//nuclear chromatin	GO:0003677//DNA binding; GO:0046982//protein heterodimerization activity	K11254 histone H4 | (RefSeq) putative histone H4	http://www.genome.jp/dbget-bin/www_bget?smm:Smp_053390
Maker00003236	scaffold1305	84044	89711	Maker00003236	-	zinc- -containing protein	GO:0008152//metabolic process	-	GO:0008270//zinc ion binding; GO:0016772//transferase activity, transferring phosphorus-containing groups	no KO assigned | (RefSeq) crp-related	http://www.genome.jp/dbget-bin/www_bget?smm:Smp_079270
Maker00003235	scaffold1305	130711	130899	-	-	-	-	-	-	-	-
Maker00003234	scaffold1305	140764	143529	Maker00003234	-	prickle-like protein 3 isoform x1	GO:0001825//blastocyst formation; GO:0007163//establishment or maintenance of cell polarity; GO:0030154//cell differentiation	GO:0044424//intracellular part; GO:0044459//plasma membrane part	GO:0005488//binding	K14380 four and a half LIM domains protein 2 | (RefSeq) putative four and A half lim domains	http://www.genome.jp/dbget-bin/www_bget?smm:Smp_048560
Maker00001507	scaffold1130	106954	128355	-	-	-	-	-	-	no KO assigned | (RefSeq) hypothetical protein	http://www.genome.jp/dbget-bin/www_bget?smm:Smp_152990
Maker00003239	scaffold1306	311700	315827	-	-	-	-	-	-	-	-
Maker00003238	scaffold1305	44695	45441	Maker00003238	-	TATA-binding protein-associated factor 172	-	-	-	-	-
Maker00006734	scaffold184	244210	246618	-	-	-	-	-	-	no KO assigned | (RefSeq) hypothetical protein	http://www.genome.jp/dbget-bin/www_bget?smm:Smp_024220
Maker00001505	scaffold1130	332477	332988	Maker00001505	-	dna-directed rna polymerase ii 16 kda polypeptide	GO:0000288//nuclear-transcribed mRNA catabolic process, deadenylation-dependent decay; GO:0006367//transcription initiation from RNA polymerase II promoter; GO:0031990//mRNA export from nucleus in response to heat stress; GO:0034402//recruitment of 3'-end processing factors to RNA polymerase II holoenzyme complex; GO:0045948//positive regulation of translational initiation	GO:0000932//cytoplasmic mRNA processing body; GO:0005665//DNA-directed RNA polymerase II, core complex	GO:0003697//single-stranded DNA binding; GO:0003727//single-stranded RNA binding; GO:0003899//DNA-directed RNA polymerase activity; GO:0031369//translation initiation factor binding	K03012 DNA-directed RNA polymerase II subunit RPB4 | (RefSeq) putative dna-directed RNA polymerase I	http://www.genome.jp/dbget-bin/www_bget?smm:Smp_074230
Maker00001504	scaffold1130	372608	373089	-	-	-	-	-	-	-	-
Maker00011125	scaffold296	412580	412884	-	-	-	-	-	-	-	-
Maker00007440	scaffold1971	43560	45228	-	-	-	-	-	-	-	-
Maker00007441	scaffold1971	85378	86990	Maker00007441	-	Phosphatidylinositol transfer protein alpha isoform	-	-	-	no KO assigned | (RefSeq) phosphatidylinositol transfer protein	http://www.genome.jp/dbget-bin/www_bget?smm:Smp_137020
Maker00007442	scaffold1972	28671	31947	Maker00007442	-	Tetraspanning orphan receptor	-	-	-	-	-
Maker00007443	scaffold1972	27701	28611	Maker00007443	-	Dihydropteridine reductase	-	-	-	K00357 dihydropteridine reductase [EC:1.5.1.34] | (RefSeq) dihydropteridine reductase	http://www.genome.jp/dbget-bin/www_bget?smm:Smp_086210
Maker00007444	scaffold1972	41983	52028	Maker00007444	-	acyl- dehydrogenase family member mitochondrial isoform x1	-	GO:0044464//cell part	-	-	-
Maker00007445	scaffold1973	73715	86928	-	-	-	-	-	-	-	-
Maker00007446	scaffold1974	213431	214330	-	-	-	-	-	-	-	-
Maker00007447	scaffold1976	22121	22806	-	-	-	-	-	-	-	-
Maker00007448	scaffold1977	18522	19225	-	-	-	-	-	-	-	-
Maker00007449	scaffold1978	35224	35715	-	-	-	-	-	-	K23625 ataxin 2/2L | (RefSeq) hypothetical protein	http://www.genome.jp/dbget-bin/www_bget?smm:Smp_122830
Maker00006313	scaffold176	85265	86414	-	-	-	-	-	-	-	-
Maker00006312	scaffold176	19530	19946	-	-	-	-	-	-	-	-
Maker00006311	scaffold176	1010807	1011524	-	-	-	-	-	-	-	-
Maker00006310	scaffold176	110031	110705	-	-	-	-	-	-	-	-
Maker00006317	scaffold176	771463	773755	-	-	-	-	-	-	-	-
Maker00006316	scaffold176	940193	940528	-	-	-	-	-	-	-	-
Maker00006315	scaffold176	30802	31407	-	-	-	-	-	-	-	-
Maker00006314	scaffold176	175916	176122	-	-	-	-	-	-	-	-
Maker00006319	scaffold176	774387	774999	-	-	-	-	-	-	-	-
Maker00006318	scaffold176	1005095	1005586	-	-	-	-	-	-	-	-
Maker00001107	scaffold1096	61296	85189	Maker00001107	-	udp-glucose 6-dehydrogenase	GO:0002121//inter-male aggressive behavior; GO:0006065//UDP-glucuronate biosynthetic process; GO:0007224//smoothened signaling pathway; GO:0007367//segment polarity determination; GO:0007427//epithelial cell migration, open tracheal system; GO:0007428//primary branching, open tracheal system; GO:0007476//imaginal disc-derived wing morphogenesis; GO:0007507//heart development; GO:0007509//mesoderm…	GO:0005634//nucleus; GO:0005829//cytosol	GO:0003979//UDP-glucose 6-dehydrogenase activity	K00012 UDPglucose 6-dehydrogenase [EC:1.1.1.22] | (RefSeq) putative udp-glucose 6-dehydrogenase	http://www.genome.jp/dbget-bin/www_bget?smm:Smp_084830
Maker00021619	scaffold849	196969	197328	-	-	-	-	-	-	-	-
Maker00021618	scaffold849	257964	263816	-	-	-	-	-	-	-	-
Maker00021615	scaffold848	120076	142275	Maker00021615	-	neuronal calcium sensor 2	-	-	GO:0005509//calcium ion binding	no KO assigned | (RefSeq) neuronal calcium sensor, putative	http://www.genome.jp/dbget-bin/www_bget?smm:Smp_158990
Maker00000255	scaffold101	1148128	1148835	Maker00000255	-	tubulin alpha-1a chain-like	GO:0007017//microtubule-based process	GO:0005737//cytoplasm; GO:0005874//microtubule	GO:0003924//GTPase activity; GO:0005200//structural constituent of cytoskeleton; GO:0005525//GTP binding	K07374 tubulin alpha | (RefSeq) putative tubulin alpha chain	http://www.genome.jp/dbget-bin/www_bget?smm:Smp_103790
Maker00021617	scaffold849	196172	196765	-	-	-	-	-	-	-	-
Maker00000257	scaffold101	1060398	1060802	-	-	-	-	-	-	-	-
Maker00000250	scaffold101	1148583	1149511	-	-	-	-	-	-	-	-
Maker00000251	scaffold101	45961	46491	-	-	-	-	-	-	-	-
Maker00021613	scaffold848	281956	282708	Maker00021613	-	rRNA-processing protein EBP2	-	-	-	K14823 rRNA-processing protein EBP2 | (RefSeq) rRNA processing protein ebna1-binding protein-related	http://www.genome.jp/dbget-bin/www_bget?smm:Smp_160420
Maker00000253	scaffold101	1238149	1238337	-	-	-	-	-	-	-	-
Maker00005158	scaffold1568	233029	234097	-	-	-	-	-	-	-	-
Maker00005159	scaffold1568	156845	163548	Maker00005159	-	soluble guanylate cyclase 88e-like	GO:0007165//signal transduction; GO:0009190//cyclic nucleotide biosynthetic process	GO:0005622//intracellular	GO:0009975//cyclase activity; GO:0016849//phosphorus-oxygen lyase activity	-	-
Maker00005150	scaffold1567	84698	85516	Maker00005150	-	u2 small nuclear ribonucleoprotein a	-	GO:0030529//ribonucleoprotein complex; GO:0044428//nuclear part	-	no KO assigned | (RefSeq) putative calpain 4, 6, 7, invertebrate	http://www.genome.jp/dbget-bin/www_bget?smm:Smp_141280
Maker00005151	scaffold1567	50170	55858	Maker00005151	-	---	-	-	-	K04409 p21-activated kinase 1 [EC:2.7.11.1] | (RefSeq) serine/threonine kinase	http://www.genome.jp/dbget-bin/www_bget?smm:Smp_175160
Maker00005152	scaffold1567	41182	43669	-	-	-	-	-	-	-	-
Maker00005153	scaffold1568	38808	43442	-	-	-	-	-	-	-	-
Maker00005154	scaffold1568	120126	123753	Maker00005154	-	soluble guanylate cyclase 88e-like	GO:0007165//signal transduction; GO:0009190//cyclic nucleotide biosynthetic process	GO:0005622//intracellular	GO:0009975//cyclase activity; GO:0016849//phosphorus-oxygen lyase activity; GO:0097159//organic cyclic compound binding; GO:1901363//heterocyclic compound binding	no KO assigned | (RefSeq) soluble guanylate cyclase gcy, putative	http://www.genome.jp/dbget-bin/www_bget?smm:Smp_097470
Maker00005155	scaffold1568	43689	45850	-	-	-	-	-	-	-	-
Maker00005156	scaffold1568	74590	75093	-	-	-	-	-	-	-	-
Maker00005157	scaffold1568	133365	133613	-	-	-	-	-	-	-	-
Maker00004209	scaffold143	686803	691437	Maker00004209	-	rna-binding protein 25-like	GO:0006397//mRNA processing	-	GO:0000166//nucleotide binding; GO:0003676//nucleic acid binding	K12822 RNA-binding protein 25 | (RefSeq) putative rna binding motif protein 25	http://www.genome.jp/dbget-bin/www_bget?smm:Smp_078610
Maker00004208	scaffold143	656799	680286	Maker00004208	-	tbc1 domain family member 22b	GO:0006810//transport; GO:0065007//biological regulation	GO:0044464//cell part	-	K20360 TBC1 domain family member 2 | (RefSeq) hypothetical protein	http://www.genome.jp/dbget-bin/www_bget?smm:Smp_022130
Maker00004203	scaffold143	746022	746420	-	-	-	-	-	-	-	-
Maker00004202	scaffold143	619936	621767	-	-	-	-	-	-	no KO assigned | (RefSeq) dopey-related	http://www.genome.jp/dbget-bin/www_bget?smm:Smp_164120
Maker00004201	scaffold143	49064	49888	Maker00004201	-	cathepsin l1	GO:0006508//proteolysis	GO:0005576//extracellular region	GO:0004197//cysteine-type endopeptidase activity	-	-
Maker00004200	scaffold143	76506	77699	Maker00004200	-	cathepsin l	-	-	GO:0016787//hydrolase activity	-	-
Maker00004207	scaffold143	500009	500675	-	-	-	-	-	-	K23612 neural Wiskott-Aldrich syndrome protein | (RefSeq) putative wiskott-aldrich syndrome protein	http://www.genome.jp/dbget-bin/www_bget?smm:Smp_082780
Maker00004206	scaffold143	959602	959847	-	-	-	-	-	-	-	-
Maker00004205	scaffold143	308581	317382	Maker00004205	-	s-adenosylmethionine synthase isoform type-2	GO:0006556//S-adenosylmethionine biosynthetic process; GO:0006730//one-carbon metabolic process	GO:0005829//cytosol; GO:0048269//methionine adenosyltransferase complex	GO:0004478//methionine adenosyltransferase activity; GO:0005524//ATP binding; GO:0046872//metal ion binding	K00789 S-adenosylmethionine synthetase [EC:2.5.1.6] | (RefSeq) putative s-adenosylmethionine synthet	http://www.genome.jp/dbget-bin/www_bget?smm:Smp_002080
Maker00004204	scaffold143	131734	132300	-	-	-	-	-	-	-	-
Maker00010688	scaffold280	370999	373403	-	-	-	-	-	-	-	-
Maker00009755	scaffold2513	15673	17934	-	-	-	-	-	-	-	-
Maker00003230	scaffold1305	90495	92817	-	-	-	-	-	-	no KO assigned | (RefSeq) hypothetical protein	http://www.genome.jp/dbget-bin/www_bget?smm:Smp_158690
Maker00009758	scaffold2513	31945	32480	-	-	-	-	-	-	-	-
Maker00010685	scaffold280	265173	266083	Maker00010685	-	Polycomb group RING finger protein 2	-	-	-	K11459 polycomb group RING finger protein 4 | (RefSeq) putative polycomb complex protein bmi-1	http://www.genome.jp/dbget-bin/www_bget?smm:Smp_089230
Maker00022446	scaffold914	339022	339582	-	-	-	-	-	-	-	-
Maker00007169	scaffold192	639927	652615	Maker00007169	-	-	-	-	-	K03353 anaphase-promoting complex subunit 6 | (RefSeq) putative cell division cycle	http://www.genome.jp/dbget-bin/www_bget?smm:Smp_070690
Maker00007168	scaffold192	846476	846685	-	-	-	-	-	-	-	-
Maker00007163	scaffold192	809072	836334	Maker00007163	-	cell division cycle protein 16 homolog	GO:0000278//mitotic cell cycle	-	GO:0005515//protein binding	K03353 anaphase-promoting complex subunit 6 | (RefSeq) putative cell division cycle	http://www.genome.jp/dbget-bin/www_bget?smm:Smp_070690
Maker00007162	scaffold192	550570	554659	-	-	-	-	-	-	-	-
Maker00007161	scaffold192	770759	771862	Maker00007161	-	26s proteasome non-atpase regulatory subunit 6	GO:0043161//proteasome-mediated ubiquitin-dependent protein catabolic process	GO:0005838//proteasome regulatory particle	-	K03037 26S proteasome regulatory subunit N7 | (RefSeq) putative 26s proteasome non-ATPase regulatory	http://www.genome.jp/dbget-bin/www_bget?smm:Smp_052870
Maker00007160	scaffold192	1311661	1312017	-	-	-	-	-	-	-	-
Maker00007167	scaffold192	1261977	1263911	-	-	-	-	-	-	-	-
Maker00007166	scaffold192	1305901	1306546	-	-	-	-	-	-	-	-
Maker00007165	scaffold192	549987	550478	-	-	-	-	-	-	-	-
Maker00007164	scaffold192	219174	228679	Maker00007164	-	zinc transporter zip10-like isoform x1	GO:0030001//metal ion transport; GO:0055085//transmembrane transport	GO:0016021//integral component of membrane	GO:0046873//metal ion transmembrane transporter activity	K14716 solute carrier family 39 (zinc transporter), member 10 | (RefSeq) solute carrier family, puta	http://www.genome.jp/dbget-bin/www_bget?smm:Smp_167630
Maker00007159	scaffold1919	113719	115306	-	-	-	-	-	-	-	-
Maker00016741	scaffold546	495299	496608	-	-	-	-	-	-	-	-
Maker00016740	scaffold546	880149	880349	-	-	-	-	-	-	-	-
Maker00016743	scaffold546	715997	741861	Maker00016743	-	MACRO domain-containing protein 2	-	-	-	K23518 O-acetyl-ADP-ribose deacetylase [EC:3.1.1.106] | (RefSeq) hypothetical protein	http://www.genome.jp/dbget-bin/www_bget?smm:Smp_140900.1
Maker00016742	scaffold546	350894	351387	Maker00016742	-	60s ribosomal protein l23	GO:0000003//reproduction; GO:0002119//nematode larval development; GO:0006412//translation; GO:0009792//embryo development ending in birth or egg hatching; GO:0018996//molting cycle, collagen and cuticulin-based cuticle	GO:0022625//cytosolic large ribosomal subunit	GO:0003735//structural constituent of ribosome; GO:0070180//large ribosomal subunit rRNA binding	K02894 large subunit ribosomal protein L23e | (RefSeq) putative 60S ribosomal protein L23	http://www.genome.jp/dbget-bin/www_bget?smm:Smp_007900.1
Maker00016745	scaffold546	690779	690967	-	-	-	-	-	-	-	-
Maker00016744	scaffold546	62639	63955	Maker00016744	-	nardilysin-like	GO:0006508//proteolysis	-	GO:0003824//catalytic activity	K01411 nardilysin [EC:3.4.24.61] | (RefSeq) nardilysin (M16 family)	http://www.genome.jp/dbget-bin/www_bget?smm:Smp_061510.1
Maker00016747	scaffold546	878716	878916	-	-	-	-	-	-	-	-
Maker00016746	scaffold546	359990	360574	Maker00016746	-	uncharacterized protein loc101241223	-	-	GO:0003824//catalytic activity; GO:0005488//binding	-	-
Maker00016749	scaffold546	61887	62618	Maker00016749	-	Nardilysin	-	-	-	K01408 insulysin [EC:3.4.24.56] | (RefSeq) putative m16 family peptidase	http://www.genome.jp/dbget-bin/www_bget?smm:Smp_011100
Maker00016748	scaffold546	53604	57015	-	-	-	-	-	-	-	-
Maker00017298	scaffold574	205357	222989	Maker00017298	-	Protein parB	-	-	-	-	-
Maker00017299	scaffold575	86090	86468	-	-	-	-	-	-	-	-
Maker00017294	scaffold574	4949	43508	Maker00017294	-	Glycosyltransferase 25 family member	-	-	-	K11703 collagen beta-1,O-galactosyltransferase [EC:2.4.1.50] | (RefSeq) cerebral cell adhesion molec	http://www.genome.jp/dbget-bin/www_bget?smm:Smp_058670
Maker00017295	scaffold574	118242	118682	Maker00017295	-	peptidyl-prolyl cis-trans isomerase nima-interacting 4	-	-	GO:0016853//isomerase activity	-	-
Maker00017296	scaffold574	179551	179961	-	-	-	-	-	-	-	-
Maker00017297	scaffold574	186959	193619	Maker00017297	-	Probable 6-phosphogluconolactonase	-	-	-	-	-
Maker00017290	scaffold574	373928	374119	-	-	-	-	-	-	-	-
Maker00017291	scaffold574	331486	331683	-	-	-	-	-	-	-	-
Maker00017292	scaffold574	233033	233708	Maker00017292	-	Uncharacterized endonuclease HI_1296	-	-	-	-	-
Maker00017293	scaffold574	178728	179357	-	-	-	-	-	-	-	-
Maker00010749	scaffold282	257580	258877	Maker00010749	-	60s ribosomal protein l3	GO:0006412//translation	GO:0005840//ribosome	GO:0003735//structural constituent of ribosome	K02925 large subunit ribosomal protein L3e | (RefSeq) putative 60s ribosomal protein L3	http://www.genome.jp/dbget-bin/www_bget?smm:Smp_047200
Maker00010748	scaffold282	145587	149391	Maker00010748	-	D-aspartate oxidase	-	-	-	K00272 D-aspartate oxidase [EC:1.4.3.1] | (RefSeq) putative d-amino acid oxidase	http://www.genome.jp/dbget-bin/www_bget?smm:Smp_170430
Maker00010747	scaffold282	691486	691976	-	-	-	-	-	-	-	-
Maker00010746	scaffold282	423877	456070	-	-	-	-	-	-	no KO assigned | (RefSeq) putative teneurin and n-acetylglucosamine-1-phosphodiester alpha-n-acetylg	http://www.genome.jp/dbget-bin/www_bget?smm:Smp_150770
Maker00010745	scaffold282	188738	189370	Maker00010745	-	late histone partial	-	GO:0043229//intracellular organelle	-	K11275 histone H1/5 | (RefSeq) Linker histone H1	http://www.genome.jp/dbget-bin/www_bget?smm:Smp_162370
Maker00010744	scaffold282	43460	44152	Maker00010744	-	ubiquitin-conjugating enzyme e2 z	-	-	GO:0005488//binding	K10585 ubiquitin-conjugating enzyme E2 Z [EC:2.3.2.23] | (RefSeq) putative inhibitor of apoptosis (i	http://www.genome.jp/dbget-bin/www_bget?smm:Smp_083030
Maker00010743	scaffold282	751710	752223	-	-	-	-	-	-	-	-
Maker00010742	scaffold282	107907	110072	Maker00010742	-	Tektin-5	-	-	-	K18628 tektin-1 | (RefSeq) putative tektin	http://www.genome.jp/dbget-bin/www_bget?smm:Smp_165950
Maker00010741	scaffold282	37560	38023	-	-	-	-	-	-	-	-
Maker00010740	scaffold282	101761	102361	Maker00010740	-	Tektin-1	-	-	-	K18628 tektin-1 | (RefSeq) putative tektin	http://www.genome.jp/dbget-bin/www_bget?smm:Smp_165950
Maker00001644	scaffold1143	47069	47685	-	-	-	-	-	-	-	-
Maker00001645	scaffold1143	197139	197772	-	-	-	-	-	-	-	-
Maker00001646	scaffold1143	198482	199620	-	-	-	-	-	-	-	-
Maker00001647	scaffold1143	48593	60422	Maker00001647	-	Lysosomal-trafficking regulator	-	-	-	K22937 lysosomal-trafficking regulator | (RefSeq) beige/beach protein-related	http://www.genome.jp/dbget-bin/www_bget?smm:Smp_162930
Maker00001640	scaffold1142	6742	13489	-	-	-	-	-	-	-	-
Maker00001641	scaffold1142	106136	106539	-	-	-	-	-	-	-	-
Maker00001642	scaffold1142	60873	61490	-	-	-	-	-	-	-	-
Maker00001643	scaffold1143	131063	133595	-	-	-	-	-	-	-	-
Maker00001648	scaffold1143	101214	124553	-	-	-	-	-	-	-	-
Maker00001649	scaffold1143	26109	27026	-	-	-	-	-	-	-	-
Maker00008926	scaffold23	347360	354775	Maker00008926	-	Ribonuclease T2	-	-	-	K01166 ribonuclease T2 [EC:4.6.1.19] | (RefSeq) putative ribonuclease t2	http://www.genome.jp/dbget-bin/www_bget?smm:Smp_158430
Maker00008927	scaffold23	96251	106541	-	-	-	-	-	-	-	-
Maker00008924	scaffold23	945861	961086	Maker00008924	-	dna excision repair protein ercc-1	GO:0006281//DNA repair; GO:0090305//nucleic acid phosphodiester bond hydrolysis	GO:0000109//nucleotide-excision repair complex	GO:0003677//DNA binding; GO:0004519//endonuclease activity	K10849 DNA excision repair protein ERCC-1 | (RefSeq) putative excision repair cross-complementing 1	http://www.genome.jp/dbget-bin/www_bget?smm:Smp_022470
Maker00008925	scaffold23	544619	566631	-	-	-	-	-	-	-	-
Maker00008922	scaffold2298	27168	27864	-	-	-	-	-	-	-	-
Maker00008923	scaffold2299	56170	56518	-	-	-	-	-	-	-	-
Maker00008920	scaffold2291	38383	39561	-	-	-	-	-	-	-	-
Maker00008921	scaffold2291	25185	32548	-	-	-	-	-	-	-	-
Maker00008928	scaffold23	832668	836797	Maker00008928	-	fas-associated factor 2	-	GO:0044424//intracellular part	-	K18726 FAS-associated factor 2 | (RefSeq) fas-associated factor-related	http://www.genome.jp/dbget-bin/www_bget?smm:Smp_084610
Maker00008929	scaffold23	1077380	1077811	Maker00008929	-	-	-	-	-	-	-
Maker00009341	scaffold24	505761	531619	-	-	-	-	-	-	-	-
Maker00009340	scaffold24	478749	484937	-	-	-	-	-	-	no KO assigned | (RefSeq) hypothetical protein	http://www.genome.jp/dbget-bin/www_bget?smm:Smp_123570
Maker00009343	scaffold240	302588	310522	Maker00009343	-	Uncharacterized protein KIAA1109	-	-	-	no KO assigned | (RefSeq) hypothetical protein	http://www.genome.jp/dbget-bin/www_bget?smm:Smp_171790
Maker00009342	scaffold240	368421	369367	Maker00009342	-	aminoacyl trna synthase complex-interacting multifunctional protein 1 isoform x2	-	-	GO:0005488//binding	K15437 aminoacyl tRNA synthase complex-interacting multifunctional protein 1 | (RefSeq) putative met	http://www.genome.jp/dbget-bin/www_bget?smm:Smp_073620
Maker00009345	scaffold240	771047	773005	-	-	-	-	-	-	-	-
Maker00009344	scaffold240	148482	179956	Maker00009344	-	dna polymerase delta catalytic subunit-like	GO:0006259//DNA metabolic process	-	GO:0003824//catalytic activity	K02327 DNA polymerase delta subunit 1 [EC:2.7.7.7] | (RefSeq) DNA polymerase delta catalytic subunit	http://www.genome.jp/dbget-bin/www_bget?smm:Smp_087010
Maker00009347	scaffold240	272842	278395	Maker00009347	-	Uncharacterized protein KIAA1109	-	-	-	no KO assigned | (RefSeq) hypothetical protein	http://www.genome.jp/dbget-bin/www_bget?smm:Smp_171790
Maker00009346	scaffold240	627846	642872	-	-	-	-	-	-	-	-
Maker00009349	scaffold240	347801	349631	Maker00009349	-	pre-mrna-processing-splicing factor 8	GO:0000398//mRNA splicing, via spliceosome	GO:0005681//spliceosomal complex	GO:0017070//U6 snRNA binding; GO:0030623//U5 snRNA binding	K12856 pre-mRNA-processing factor 8 | (RefSeq) splicing factor Prp8, putative	http://www.genome.jp/dbget-bin/www_bget?smm:Smp_140890
Maker00009348	scaffold240	350084	351027	Maker00009348	-	pre-mrna-processing-splicing factor 8	GO:0000398//mRNA splicing, via spliceosome; GO:0007399//nervous system development	GO:0005681//spliceosomal complex; GO:0030532//small nuclear ribonucleoprotein complex	GO:0017069//snRNA binding	K12856 pre-mRNA-processing factor 8 | (RefSeq) splicing factor Prp8, putative	http://www.genome.jp/dbget-bin/www_bget?smm:Smp_140890
Maker00008698	scaffold223	969248	982622	-	-	-	-	-	-	-	-
Maker00008699	scaffold223	257807	266136	Maker00008699	-	fatty acid desaturase 1	GO:0006355//regulation of transcription, DNA-templated; GO:0006636//unsaturated fatty acid biosynthetic process; GO:0007267//cell-cell signaling; GO:0007584//response to nutrient; GO:0008654//phospholipid biosynthetic process; GO:0009267//cellular response to starvation; GO:0010033//response to organic substance; GO:0036109//alpha-linolenic acid metabolic process; GO:0043651//linoleic acid metabo…	GO:0005789//endoplasmic reticulum membrane; GO:0016021//integral component of membrane	GO:0000248//C-5 sterol desaturase activity; GO:0045485//omega-6 fatty acid desaturase activity	K10226 acyl-CoA 6-desaturase (Delta-6 desaturase) [EC:1.14.19.3] | (RefSeq) fatty acid desaturase, p	http://www.genome.jp/dbget-bin/www_bget?smm:Smp_132740
Maker00008694	scaffold223	267019	279417	Maker00008694	-	fatty acid desaturase 2-like	GO:0006636//unsaturated fatty acid biosynthetic process; GO:0008654//phospholipid biosynthetic process; GO:0009267//cellular response to starvation; GO:0010033//response to organic substance; GO:0036109//alpha-linolenic acid metabolic process; GO:0043651//linoleic acid metabolic process; GO:0046456//icosanoid biosynthetic process	GO:0005789//endoplasmic reticulum membrane; GO:0016021//integral component of membrane	GO:0000248//C-5 sterol desaturase activity; GO:0045485//omega-6 fatty acid desaturase activity	K10226 acyl-CoA 6-desaturase (Delta-6 desaturase) [EC:1.14.19.3] | (RefSeq) fatty acid desaturase, p	http://www.genome.jp/dbget-bin/www_bget?smm:Smp_132740
Maker00008695	scaffold223	539915	563512	Maker00008695	-	Coiled-coil domain-containing protein 40	-	-	-	K23730 | (RefSeq) hypothetical protein	http://www.genome.jp/dbget-bin/www_bget?smm:Smp_174090
Maker00008696	scaffold223	144480	145592	Maker00008696	-	casein kinase i isoform alpha	GO:0006909//phagocytosis; GO:0008360//regulation of cell shape; GO:0016055//Wnt signaling pathway; GO:0018105//peptidyl-serine phosphorylation	GO:0005634//nucleus; GO:0005737//cytoplasm	GO:0004674//protein serine/threonine kinase activity	K08957 casein kinase 1, alpha [EC:2.7.11.1] | (RefSeq) protein kinase	http://www.genome.jp/dbget-bin/www_bget?smm:Smp_067810
Maker00008697	scaffold223	366796	367301	Maker00008697	-	uncharacterized protein loc106164907	-	GO:0016021//integral component of membrane	-	-	-
Maker00008690	scaffold223	453818	454042	-	-	-	-	-	-	-	-
Maker00008691	scaffold223	98944	115926	Maker00008691	-	fragile x mental retardation protein	GO:0007399//nervous system development; GO:0010604//positive regulation of macromolecule metabolic process; GO:0010646//regulation of cell communication; GO:0017148//negative regulation of translation; GO:0023051//regulation of signaling; GO:0030154//cell differentiation; GO:0031325//positive regulation of cellular metabolic process; GO:0031344//regulation of cell projection organization; GO:0044…	GO:0005634//nucleus; GO:0005737//cytoplasm; GO:0030529//ribonucleoprotein complex; GO:0036477//somatodendritic compartment; GO:0043005//neuron projection; GO:0043232//intracellular non-membrane-bounded organelle; GO:0044456//synapse part; GO:0044463//cell projection part	GO:0003729//mRNA binding; GO:0005515//protein binding	K15516 fragile X mental retardation protein | (RefSeq) fragile X related 1, frx1	http://www.genome.jp/dbget-bin/www_bget?smm:Smp_099630
Maker00008692	scaffold223	952946	953813	Maker00008692	-	-	-	-	-	-	-
Maker00008693	scaffold223	777096	784547	-	-	-	-	-	-	no KO assigned | (RefSeq) irx-related	http://www.genome.jp/dbget-bin/www_bget?smm:Smp_063520
Maker00023428	scaffold990	245271	249328	Maker00023428	-	-	-	-	-	-	-
Maker00023429	scaffold990	493475	493738	-	-	-	-	-	-	-	-
Maker00023424	scaffold99	423647	439914	Maker00023424	-	tubulin beta-1 chain	GO:0016203//muscle attachment; GO:0051298//centrosome duplication	GO:0005737//cytoplasm; GO:0005874//microtubule	GO:0003924//GTPase activity; GO:0005200//structural constituent of cytoskeleton; GO:0005525//GTP binding	K07375 tubulin beta | (RefSeq) putative tubulin beta chain	http://www.genome.jp/dbget-bin/www_bget?smm:Smp_192110
Maker00023425	scaffold99	686944	692783	Maker00023425	-	Phosphorylated CTD-interacting factor 1	-	-	-	-	-
Maker00023426	scaffold990	241576	247400	Maker00023426	-	Heat shock protein HSP 90-alpha 1	-	-	-	-	-
Maker00023427	scaffold990	235907	244667	-	-	-	-	-	-	-	-
Maker00023420	scaffold99	819383	827341	Maker00023420	-	serine threonine-protein kinase sik1	GO:0031327//negative regulation of cellular biosynthetic process; GO:0044260//cellular macromolecule metabolic process; GO:0044711//single-organism biosynthetic process; GO:0045595//regulation of cell differentiation; GO:0050896//response to stimulus; GO:0051146//striated muscle cell differentiation; GO:0080090//regulation of primary metabolic process; GO:1901576//organic substance biosynthetic p…	GO:0044424//intracellular part	GO:0000166//nucleotide binding; GO:0004672//protein kinase activity; GO:0019899//enzyme binding; GO:0043167//ion binding	no KO assigned | (RefSeq) serine/threonine kinase	http://www.genome.jp/dbget-bin/www_bget?smm:Smp_040190
Maker00023421	scaffold99	762376	762631	-	-	-	-	-	-	-	-
Maker00023422	scaffold99	52794	53562	-	-	-	-	-	-	-	-
Maker00023423	scaffold99	1399679	1400023	-	-	-	-	-	-	-	-
Maker00014246	scaffold414	892016	892327	-	-	-	-	-	-	-	-
Maker00014247	scaffold414	724036	725304	Maker00014247	-	ras-related protein rab-7a	GO:0006897//endocytosis; GO:0007298//border follicle cell migration; GO:0008593//regulation of Notch signaling pathway; GO:0032482//Rab protein signal transduction; GO:0032510//endosome to lysosome transport via multivesicular body sorting pathway; GO:0033227//dsRNA transport; GO:0035071//salivary gland cell autophagic cell death; GO:0044130//negative regulation of growth of symbiont in host; GO:…	GO:0005811//lipid particle; GO:0005886//plasma membrane; GO:0016021//integral component of membrane; GO:0031902//late endosome membrane; GO:0043025//neuronal cell body; GO:0045202//synapse	GO:0003924//GTPase activity; GO:0005525//GTP binding; GO:0032403//protein complex binding	K07897 Ras-related protein Rab-7A | (RefSeq) putative rab9 and	http://www.genome.jp/dbget-bin/www_bget?smm:Smp_067140
Maker00014244	scaffold4134	14265	15984	-	-	-	-	-	-	-	-
Maker00014245	scaffold4139	10991	13893	-	-	-	-	-	-	-	-
Maker00014242	scaffold4132	15717	16498	-	-	-	-	-	-	-	-
Maker00014243	scaffold4133	13719	14144	-	-	-	-	-	-	-	-
Maker00014240	scaffold4131	16091	16843	Maker00014240	-	casein kinase ii subunit beta	GO:0010862//positive regulation of pathway-restricted SMAD protein phosphorylation; GO:0016055//Wnt signaling pathway; GO:0032927//positive regulation of activin receptor signaling pathway; GO:0033211//adiponectin-activated signaling pathway; GO:0043537//negative regulation of blood vessel endothelial cell migration; GO:0045859//regulation of protein kinase activity; GO:0061154//endothelial tube …	GO:0005737//cytoplasm; GO:0005886//plasma membrane; GO:0005956//protein kinase CK2 complex; GO:0031519//PcG protein complex; GO:0070062//extracellular exosome	GO:0003682//chromatin binding; GO:0005102//receptor binding; GO:0008134//transcription factor binding; GO:0016301//kinase activity; GO:0019887//protein kinase regulator activity; GO:0019904//protein domain specific binding; GO:0042802//identical protein binding; GO:0046872//metal ion binding	K03115 casein kinase II subunit beta | (RefSeq) putative casein kinase II beta subunit	http://www.genome.jp/dbget-bin/www_bget?smm:Smp_025010
Maker00014241	scaffold4132	17192	17461	-	-	-	-	-	-	-	-
Maker00014248	scaffold414	377914	378403	-	-	-	-	-	-	-	-
Maker00014249	scaffold414	371891	373614	Maker00014249	-	ferritin	GO:0006826//iron ion transport; GO:0006879//cellular iron ion homeostasis; GO:0055114//oxidation-reduction process	GO:0005623//cell	GO:0004322//ferroxidase activity; GO:0008199//ferric iron binding	K00522 ferritin heavy chain [EC:1.16.3.2] | (RefSeq) ferritin, putative	http://www.genome.jp/dbget-bin/www_bget?smm:Smp_087760
Maker00015591	scaffold485	543034	543718	-	-	-	-	-	-	-	-
Maker00015590	scaffold485	508426	512820	Maker00015590	-	aquaporin-3 (aqp-3)	GO:0009992//cellular water homeostasis; GO:0034220//ion transmembrane transport; GO:0071918//urea transmembrane transport	GO:0005887//integral component of plasma membrane	GO:0015204//urea transmembrane transporter activity; GO:0015250//water channel activity; GO:0015254//glycerol channel activity	K09876 aquaporin-3 | (RefSeq) putative aquaporin-3	http://www.genome.jp/dbget-bin/www_bget?smm:Smp_005740
Maker00015593	scaffold485	478851	479956	Maker00015593	-	ubiquitin-like protein atg12	GO:0000045//autophagosome assembly; GO:0000422//mitophagy; GO:0006501//C-terminal protein lipidation; GO:0044804//nucleophagy	GO:0034045//pre-autophagosomal structure membrane; GO:0034274//Atg12-Atg5-Atg16 complex	GO:0019776//Atg8 ligase activity	K08336 ubiquitin-like protein ATG12 | (RefSeq) hypothetical protein	http://www.genome.jp/dbget-bin/www_bget?smm:Smp_093670
Maker00015592	scaffold485	154853	159306	Maker00015592	-	116 kda u5 small nuclear ribonucleoprotein component-like	GO:0006412//translation	GO:0019013//viral nucleocapsid; GO:0030529//ribonucleoprotein complex	GO:0003924//GTPase activity; GO:0005525//GTP binding	-	-
Maker00015595	scaffold486	252185	252424	-	-	-	-	-	-	-	-
Maker00015594	scaffold486	219316	234809	Maker00015594	-	jerky protein homolog-like	GO:0044237//cellular metabolic process	-	GO:0003676//nucleic acid binding; GO:0046872//metal ion binding	no KO assigned | (RefSeq) hypothetical protein	http://www.genome.jp/dbget-bin/www_bget?smm:Smp_135290
Maker00015597	scaffold486	470165	470930	-	-	-	-	-	-	-	-
Maker00015596	scaffold486	388319	390374	Maker00015596	-	general transcription factor iih subunit 1	GO:0044238//primary metabolic process; GO:0044260//cellular macromolecule metabolic process	-	-	K03141 transcription initiation factor TFIIH subunit 1 | (RefSeq) hypothetical protein	http://www.genome.jp/dbget-bin/www_bget?smm:Smp_011980
Maker00015599	scaffold486	446872	447342	Maker00015599	-	Putative calmodulin-like protein 2	-	-	-	-	-
Maker00015598	scaffold486	393905	396274	-	-	-	-	-	-	-	-
Maker00007615	scaffold200	31409	41803	-	-	-	-	-	-	-	-
Maker00022485	scaffold919	109554	109963	-	-	-	-	-	-	-	-
Maker00022484	scaffold919	187885	188607	-	-	-	-	-	-	-	-
Maker00022487	scaffold92	433899	440488	-	-	-	-	-	-	no KO assigned | (RefSeq) hypothetical protein	http://www.genome.jp/dbget-bin/www_bget?smm:Smp_179660
Maker00022486	scaffold919	47124	52986	-	-	-	-	-	-	-	-
Maker00022481	scaffold919	170729	187509	Maker00022481	-	nodal modulator 1	GO:0006355//regulation of transcription, DNA-templated	GO:0005634//nucleus	GO:0008270//zinc ion binding; GO:0043565//sequence-specific DNA binding	no KO assigned | (RefSeq) putative insulinprotein enhancer protein isl	http://www.genome.jp/dbget-bin/www_bget?smm:Smp_142560
Maker00022480	scaffold919	383435	384003	-	-	-	-	-	-	-	-
Maker00022483	scaffold919	451144	451359	-	-	-	-	-	-	-	-
Maker00022482	scaffold919	27260	27619	-	-	-	-	-	-	-	-
Maker00022489	scaffold92	620143	620772	-	-	-	-	-	-	-	-
Maker00022488	scaffold92	80118	92641	Maker00022488	-	multivesicular body subunit 12b	-	GO:0031982//vesicle; GO:0044424//intracellular part	-	K12186 ESCRT-I complex subunit MVB12 | (RefSeq) hypothetical protein	http://www.genome.jp/dbget-bin/www_bget?smm:Smp_193250
Maker00011902	scaffold321	232956	235066	-	-	-	-	-	-	K06237 collagen, type IV, alpha | (RefSeq) putative collagen alpha chain	http://www.genome.jp/dbget-bin/www_bget?smm:Smp_159600
Maker00011903	scaffold321	865977	866861	-	-	-	-	-	-	-	-
Maker00011900	scaffold321	939548	940139	Maker00011900	-	ferritin subunit 2	GO:0044699//single-organism process	-	GO:0016491//oxidoreductase activity; GO:0046872//metal ion binding	K00522 ferritin heavy chain [EC:1.16.3.2] | (RefSeq) ferritin, putative	http://www.genome.jp/dbget-bin/www_bget?smm:Smp_087760
Maker00011901	scaffold321	636652	636831	-	-	-	-	-	-	-	-
Maker00011906	scaffold321	246697	247126	-	-	-	-	-	-	-	-
Maker00011907	scaffold321	421973	428083	Maker00011907	-	transcriptional repressor nf-x1 isoform x1	-	-	GO:0005488//binding	-	-
Maker00011904	scaffold321	327082	327486	-	-	-	-	-	-	-	-
Maker00011905	scaffold321	646172	646540	-	-	-	-	-	-	-	-
Maker00011908	scaffold321	988399	989091	Maker00011908	-	fork head domain-containing protein fd4-like	GO:0006355//regulation of transcription, DNA-templated	GO:0005634//nucleus	GO:0000981//RNA polymerase II transcription factor activity, sequence-specific DNA binding; GO:0003677//DNA binding	K09396 forkhead box protein C | (RefSeq) putative forkhead protein/ forkhead protein domain	http://www.genome.jp/dbget-bin/www_bget?smm:Smp_158750
Maker00011909	scaffold321	1113655	1114023	-	-	-	-	-	-	-	-
Maker00015629	scaffold488	86719	87015	-	-	-	-	-	-	-	-
Maker00015628	scaffold488	14301	14651	-	-	-	-	-	-	-	-
Maker00015627	scaffold488	265328	271836	Maker00015627	-	transient receptor potential-gamma protein	GO:0006810//transport	-	-	K04967 transient receptor potential cation channel subfamily C member 4 | (RefSeq) putative transien	http://www.genome.jp/dbget-bin/www_bget?smm:Smp_147860
Maker00015626	scaffold488	608433	608835	-	-	-	-	-	-	-	-
Maker00015625	scaffold488	406798	417807	-	-	-	-	-	-	-	-
Maker00015624	scaffold488	181380	181640	-	-	-	-	-	-	-	-
Maker00015623	scaffold488	183540	194742	Maker00015623	-	ras-related protein rab-33b	GO:0000042//protein targeting to Golgi; GO:0001558//regulation of cell growth; GO:0007264//small GTPase mediated signal transduction; GO:0048705//skeletal system morphogenesis; GO:0050678//regulation of epithelial cell proliferation; GO:1903358//regulation of Golgi organization; GO:1903434//negative regulation of constitutive secretory pathway; GO:2000156//regulation of retrograde vesicle-mediate…	GO:0005796//Golgi lumen; GO:0070062//extracellular exosome	GO:0003924//GTPase activity; GO:0005525//GTP binding	-	-
Maker00015622	scaffold488	45924	46633	Maker00015622	-	COBW domain-containing protein 1	-	-	-	no KO assigned | (RefSeq) hypothetical protein	http://www.genome.jp/dbget-bin/www_bget?smm:Smp_036570
Maker00015621	scaffold488	63159	63833	-	-	-	-	-	-	-	-
Maker00015620	scaffold488	166122	166505	-	-	-	-	-	-	-	-
Maker00013508	scaffold3831	3291	3553	-	-	-	-	-	-	-	-
Maker00013509	scaffold384	295582	296116	-	-	-	-	-	-	-	-
Maker00018778	scaffold660	40359	41042	-	-	-	-	-	-	-	-
Maker00018779	scaffold661	360302	367091	-	-	-	-	-	-	-	-
Maker00018772	scaffold66	828729	829266	Maker00018772	-	arf-gap domain and fg repeat-containing protein 1	GO:0043547//positive regulation of GTPase activity	-	GO:0005096//GTPase activator activity	K15044 Arf-GAP domain and FG repeats-containing protein 1 | (RefSeq) putative hiv-1 rev binding prot	http://www.genome.jp/dbget-bin/www_bget?smm:Smp_021290
Maker00013501	scaffold383	205122	205796	-	-	-	-	-	-	-	-
Maker00018770	scaffold66	171798	174404	Maker00018770	-	transcription initiation factor tfiid subunit 3 isoform x1	-	-	GO:0003676//nucleic acid binding; GO:0046872//metal ion binding	K13154 U11/U12 small nuclear ribonucleoprotein 31 kDa protein | (RefSeq) hypothetical protein	http://www.genome.jp/dbget-bin/www_bget?smm:Smp_127180
Maker00013503	scaffold383	140966	141247	-	-	-	-	-	-	-	-
Maker00013504	scaffold383	754825	759622	Maker00013504	-	calcium binding protein	GO:0006457//protein folding; GO:0006950//response to stress	GO:0016021//integral component of membrane	GO:0005509//calcium ion binding; GO:0005524//ATP binding; GO:0005525//GTP binding; GO:0051082//unfolded protein binding	-	-
Maker00013505	scaffold383	207931	209423	-	-	-	-	-	-	-	-
Maker00018774	scaffold66	309660	310771	Maker00018774	-	polyubiquitin-b isoform x1	GO:0009987//cellular process	GO:0044464//cell part	GO:0005515//protein binding	K08770 ubiquitin C | (RefSeq) putative ubiquitin (ribosomal protein L40)	http://www.genome.jp/dbget-bin/www_bget?smm:Smp_046690
Maker00018775	scaffold66	368360	376608	Maker00018775	-	ammonium transporter rh type c	GO:0015696//ammonium transport; GO:0044699//single-organism process	GO:0016021//integral component of membrane; GO:0098590//plasma membrane region	-	-	-
Maker00007613	scaffold200	311523	311978	-	-	-	-	-	-	-	-
Maker00019825	scaffold714	4548	14834	-	-	-	-	-	-	-	-
Maker00019824	scaffold714	32786	35854	-	-	-	-	-	-	-	-
Maker00019827	scaffold714	227078	231526	Maker00019827	-	---	-	-	-	K18164 NADH dehydrogenase [ubiquinone] 1 alpha subcomplex assembly factor 7 | (RefSeq) hypothetical	http://www.genome.jp/dbget-bin/www_bget?smm:Smp_125520
Maker00019826	scaffold714	64790	69866	Maker00019826	-	bloom syndrome protein homolog	GO:0006259//DNA metabolic process	-	GO:0000166//nucleotide binding; GO:0008026//ATP-dependent helicase activity	K10901 bloom syndrome protein [EC:3.6.4.12] | (RefSeq) putative blooms syndrome DNA helicase	http://www.genome.jp/dbget-bin/www_bget?smm:Smp_127490
Maker00019821	scaffold714	181975	182484	-	-	-	-	-	-	-	-
Maker00019820	scaffold714	91411	107299	Maker00019820	-	ras-related protein rab-3	GO:0007269//neurotransmitter secretion; GO:0016192//vesicle-mediated transport; GO:0032482//Rab protein signal transduction; GO:0048789//cytoskeletal matrix organization at active zone; GO:0048790//maintenance of presynaptic active zone structure	GO:0008021//synaptic vesicle; GO:0048786//presynaptic active zone	GO:0003924//GTPase activity; GO:0005525//GTP binding	K07883 Ras-related protein Rab-3C | (RefSeq) putative rab 3 and	http://www.genome.jp/dbget-bin/www_bget?smm:Smp_154580
Maker00019823	scaffold714	145158	162859	Maker00019823	-	ras-like gtp-binding protein partial	GO:0016055//Wnt signaling pathway; GO:0032956//regulation of actin cytoskeleton organization; GO:0035023//regulation of Rho protein signal transduction; GO:0036342//post-anal tail morphogenesis; GO:0040001//establishment of mitotic spindle localization; GO:0042074//cell migration involved in gastrulation; GO:0043066//negative regulation of apoptotic process; GO:0048840//otolith development	GO:0005622//intracellular; GO:0016020//membrane	GO:0005525//GTP binding	K07857 Ras homolog gene family, member C | (RefSeq) putative rho2 GTPase	http://www.genome.jp/dbget-bin/www_bget?smm:Smp_072140
Maker00019822	scaffold714	114143	135528	Maker00019822	-	rho2 gtpase	GO:0007264//small GTPase mediated signal transduction	GO:0005622//intracellular; GO:0005886//plasma membrane	GO:0005525//GTP binding	K07857 Ras homolog gene family, member C | (RefSeq) putative rho2 GTPase	http://www.genome.jp/dbget-bin/www_bget?smm:Smp_072140
Maker00019829	scaffold7145	6304	6726	-	-	-	-	-	-	-	-
Maker00019828	scaffold7143	2574	3402	-	-	-	-	-	-	-	-
Maker00020508	scaffold762	321002	321549	-	-	-	-	-	-	-	-
Maker00020509	scaffold762	3140	3433	-	-	-	-	-	-	-	-
Maker00020502	scaffold761	30963	53397	-	-	-	-	-	-	-	-
Maker00020503	scaffold761	194655	210734	-	-	-	-	-	-	-	-
Maker00020500	scaffold761	289685	311587	Maker00020500	-	Methylcrotonoyl-CoA carboxylase beta chain, mitochondrial	-	-	-	K01966 propionyl-CoA carboxylase beta chain [EC:6.4.1.3 2.1.3.15] | (RefSeq) putative propionyl-CoA	http://www.genome.jp/dbget-bin/www_bget?smm:Smp_163230
Maker00020501	scaffold761	56708	63952	Maker00020501	-	ARF GTPase-activating protein GIT2	-	-	-	K12491 Arf-GAP with GTPase, ANK repeat and PH domain-containing protein 1/3/4/5/6/9/11 | (RefSeq) ce	http://www.genome.jp/dbget-bin/www_bget?smm:Smp_052420
Maker00020506	scaffold762	338813	339196	-	-	-	-	-	-	-	-
Maker00020507	scaffold762	346274	346570	-	-	-	-	-	-	-	-
Maker00020504	scaffold761	180757	199965	Maker00020504	-	serine threonine-protein kinase nlk	GO:0000165//MAPK cascade; GO:0007474//imaginal disc-derived wing vein specification; GO:0008586//imaginal disc-derived wing vein morphogenesis; GO:0016318//ommatidial rotation; GO:0030178//negative regulation of Wnt signaling pathway; GO:0042332//gravitaxis; GO:0045887//positive regulation of synaptic growth at neuromuscular junction; GO:0046777//protein autophosphorylation	GO:0005622//intracellular	GO:0004707//MAP kinase activity; GO:0005524//ATP binding	K04468 nemo like kinase [EC:2.7.11.24] | (RefSeq) serine/threonine kinase	http://www.genome.jp/dbget-bin/www_bget?smm:Smp_140700
Maker00020505	scaffold762	264939	265496	-	-	-	-	-	-	-	-
Maker00005318	scaffold159	731099	736864	Maker00005318	-	torsin-1a	GO:0006996//organelle organization; GO:0044763//single-organism cellular process; GO:0044765//single-organism transport; GO:0051641//cellular localization	GO:0012505//endomembrane system; GO:0043231//intracellular membrane-bounded organelle; GO:0044444//cytoplasmic part	GO:0005515//protein binding	K22990 torsin-1 | (RefSeq) putative torsin A	http://www.genome.jp/dbget-bin/www_bget?smm:Smp_136740
Maker00005319	scaffold159	274411	274689	-	-	-	-	-	-	-	-
Maker00005312	scaffold159	323754	324156	-	-	-	-	-	-	-	-
Maker00005313	scaffold159	1070511	1071526	Maker00005313	-	Transmembrane protein 104	-	-	-	no KO assigned | (RefSeq) hypothetical protein	http://www.genome.jp/dbget-bin/www_bget?smm:Smp_174410
Maker00005310	scaffold159	945317	946131	Maker00005310	-	Protein DDI1 homolog 2	-	-	-	K11885 DNA damage-inducible protein 1 | (RefSeq) hypothetical protein	http://www.genome.jp/dbget-bin/www_bget?smm:Smp_063670
Maker00005311	scaffold159	871806	872814	Maker00005311	-	Protein kintoun	-	-	-	K19751 dynein assembly factor 2, axonemal | (RefSeq) hypothetical protein	http://www.genome.jp/dbget-bin/www_bget?smm:Smp_077120
Maker00005316	scaffold159	963496	964221	Maker00005316	-	guanylate kinase	GO:0006163//purine nucleotide metabolic process	-	-	K15538 glycoprotein endo-alpha-1,2-mannosidase [EC:3.2.1.130] | (RefSeq) putative mannosidase, endo-	http://www.genome.jp/dbget-bin/www_bget?smm:Smp_016880
Maker00005317	scaffold159	900043	900737	Maker00005317	-	guanylate kinase	GO:0016310//phosphorylation; GO:0046037//GMP metabolic process; GO:0046710//GDP metabolic process	-	GO:0004385//guanylate kinase activity	K15538 glycoprotein endo-alpha-1,2-mannosidase [EC:3.2.1.130] | (RefSeq) putative mannosidase, endo-	http://www.genome.jp/dbget-bin/www_bget?smm:Smp_016880
Maker00005314	scaffold159	680559	680898	Maker00005314	-	torsin-1a	GO:0006979//response to oxidative stress; GO:0034504//protein localization to nucleus; GO:0044319//wound healing, spreading of cells; GO:0044765//single-organism transport; GO:0051260//protein homooligomerization; GO:0071712//ER-associated misfolded protein catabolic process; GO:0071763//nuclear membrane organization	GO:0005635//nuclear envelope; GO:0005788//endoplasmic reticulum lumen; GO:0008021//synaptic vesicle; GO:0030141//secretory granule; GO:0030426//growth cone; GO:0030659//cytoplasmic vesicle membrane	GO:0019894//kinesin binding; GO:0051787//misfolded protein binding	K22990 torsin-1 | (RefSeq) putative torsin A	http://www.genome.jp/dbget-bin/www_bget?smm:Smp_136740
Maker00005315	scaffold159	881289	892185	-	-	-	-	-	-	-	-
Maker00004045	scaffold1402	64315	65634	-	-	-	-	-	-	K20721 reticulon-1 | (RefSeq) putative reticulon/nogo	http://www.genome.jp/dbget-bin/www_bget?smm:Smp_020370
Maker00004044	scaffold1401	131487	132496	-	-	-	-	-	-	-	-
Maker00004047	scaffold1402	17418	23797	-	-	-	-	-	-	K10683 BRCA1-associated RING domain protein 1 | (RefSeq) putative brca1 associated ring domain	http://www.genome.jp/dbget-bin/www_bget?smm:Smp_137090
Maker00004046	scaffold1402	68445	68811	-	-	-	-	-	-	-	-
Maker00004041	scaffold1401	115035	115457	-	-	-	-	-	-	-	-
Maker00004040	scaffold1401	116818	117555	-	-	-	-	-	-	-	-
Maker00004043	scaffold1401	73187	77623	Maker00004043	-	---	-	-	-	no KO assigned | (RefSeq) hypothetical protein	http://www.genome.jp/dbget-bin/www_bget?smm:Smp_076540
Maker00004042	scaffold1401	83033	103219	Maker00004042	-	Probable threonine--tRNA ligase 2, cytoplasmic	-	-	-	K01868 threonyl-tRNA synthetase [EC:6.1.1.3] | (RefSeq) putative threonyl-tRNA synthetase	http://www.genome.jp/dbget-bin/www_bget?smm:Smp_123990
Maker00004049	scaffold1402	139430	150240	Maker00004049	-	serpin b3	GO:0007267//cell-cell signaling; GO:0010466//negative regulation of peptidase activity; GO:0048522//positive regulation of cellular process; GO:0048585//negative regulation of response to stimulus; GO:0052548//regulation of endopeptidase activity; GO:0080134//regulation of response to stress	GO:0005737//cytoplasm; GO:0031982//vesicle; GO:0043229//intracellular organelle; GO:0044421//extracellular region part	GO:0004866//endopeptidase inhibitor activity; GO:0019899//enzyme binding	no KO assigned | (RefSeq) serpin, putative	http://www.genome.jp/dbget-bin/www_bget?smm:Smp_155550
Maker00004048	scaffold1402	72863	73525	-	-	-	-	-	-	-	-
Maker00006172	scaffold1729	103002	103301	-	-	-	-	-	-	-	-
Maker00022812	scaffold943	70324	70902	-	-	-	-	-	-	-	-
Maker00022813	scaffold943	279832	280056	-	-	-	-	-	-	-	-
Maker00022810	scaffold942	265213	265401	-	-	-	-	-	-	-	-
Maker00022811	scaffold942	192805	196268	-	-	-	-	-	-	no KO assigned | (RefSeq) hypothetical protein	http://www.genome.jp/dbget-bin/www_bget?smm:Smp_121660
Maker00022816	scaffold943	38164	38346	-	-	-	-	-	-	-	-
Maker00022817	scaffold943	223325	225256	Maker00022817	-	tnf receptor-associated factor 5 isoform x2	GO:0050794//regulation of cellular process	-	GO:0005488//binding	K09848 TNF receptor-associated factor 4 | (RefSeq) tnf receptor-associated factor, putative	http://www.genome.jp/dbget-bin/www_bget?smm:Smp_168390
Maker00022814	scaffold943	71079	71696	-	-	-	-	-	-	-	-
Maker00022815	scaffold943	295012	297691	-	-	-	-	-	-	-	-
Maker00022818	scaffold943	144363	144818	-	-	-	-	-	-	-	-
Maker00022819	scaffold943	63900	64582	-	-	-	-	-	-	-	-
Maker00004593	scaffold149	1111176	1111415	-	-	-	-	-	-	-	-
Maker00004592	scaffold149	1547608	1551257	-	-	-	-	-	-	-	-
Maker00004591	scaffold149	1150840	1151291	Maker00004591	-	potassium voltage-gated channel subfamily h member 2-like	GO:0006813//potassium ion transport; GO:0007165//signal transduction; GO:0034220//ion transmembrane transport; GO:0042391//regulation of membrane potential; GO:0044763//single-organism cellular process	GO:0005622//intracellular; GO:0005887//integral component of plasma membrane	GO:0005249//voltage-gated potassium channel activity; GO:0005488//binding	K04905 potassium voltage-gated channel Eag-related subfamily H member 2 | (RefSeq) putative voltage-	http://www.genome.jp/dbget-bin/www_bget?smm:Smp_161140
Maker00004590	scaffold149	565789	577288	-	-	-	-	-	-	-	-
Maker00004597	scaffold149	1597379	1597887	Maker00004597	-	programmed cell death protein 6	GO:0006508//proteolysis	GO:0005737//cytoplasm	GO:0004198//calcium-dependent cysteine-type endopeptidase activity	no KO assigned | (RefSeq) programmed cell death protein, putative	http://www.genome.jp/dbget-bin/www_bget?smm:Smp_067490
Maker00004596	scaffold149	261952	288987	Maker00004596	-	potassium voltage-gated channel protein shaw-like isoform x1	GO:0006813//potassium ion transport; GO:0009987//cellular process; GO:0034220//ion transmembrane transport	GO:0016021//integral component of membrane	GO:0005244//voltage-gated ion channel activity; GO:0005267//potassium channel activity	K04887 potassium voltage-gated channel Shaw-related subfamily C member 1 | (RefSeq) voltage-gated po	http://www.genome.jp/dbget-bin/www_bget?smm:Smp_163090.1
Maker00004595	scaffold149	1460547	1461269	-	-	-	-	-	-	-	-
Maker00004594	scaffold149	808927	818661	Maker00004594	-	RIB43A-like with coiled-coils protein 1	-	-	-	no KO assigned | (RefSeq) ribc1, putative	http://www.genome.jp/dbget-bin/www_bget?smm:Smp_154660
Maker00004599	scaffold149	1343055	1343955	-	-	-	-	-	-	-	-
Maker00004598	scaffold149	604318	604623	-	-	-	-	-	-	-	-
Maker00003062	scaffold1293	219629	220348	-	-	-	-	-	-	-	-
Maker00003063	scaffold1293	90379	91992	-	-	-	-	-	-	-	-
Maker00003060	scaffold1293	218243	218731	-	-	-	-	-	-	-	-
Maker00003061	scaffold1293	217043	218225	-	-	-	-	-	-	-	-
Maker00003066	scaffold1294	67306	69998	-	-	-	-	-	-	-	-
Maker00003067	scaffold1294	177087	181807	-	-	-	-	-	-	-	-
Maker00003064	scaffold1294	140658	160577	Maker00003064	-	metastasis-associated protein mta3	-	-	GO:0003676//nucleic acid binding	-	-
Maker00003065	scaffold1294	174891	177012	-	-	-	-	-	-	-	-
Maker00003068	scaffold1294	120660	121523	Maker00003068	-	probable elongation factor 1-delta isoform x1	GO:0006414//translational elongation	GO:0005853//eukaryotic translation elongation factor 1 complex	GO:0003746//translation elongation factor activity	K15410 elongation factor 1-delta | (RefSeq) putative elongation factor-1 beta,delta	http://www.genome.jp/dbget-bin/www_bget?smm:Smp_003970
Maker00003069	scaffold1295	41021	41230	-	-	-	-	-	-	-	-
Maker00019014	scaffold674	384601	385204	-	-	-	-	-	-	K06220 WAS protein family | (RefSeq) hypothetical protein	http://www.genome.jp/dbget-bin/www_bget?smm:Smp_078050
Maker00019015	scaffold674	278515	293639	Maker00019015	-	derlin-1-like	-	GO:0005789//endoplasmic reticulum membrane; GO:0016021//integral component of membrane	-	-	-
Maker00019016	scaffold674	385752	407703	Maker00019016	-	20 kda calcium-binding protein (antigen sm20)	-	GO:0016020//membrane	GO:0005509//calcium ion binding	no KO assigned | (RefSeq) calcium-binding protein, putative	http://www.genome.jp/dbget-bin/www_bget?smm:Smp_005350
Maker00019017	scaffold674	503882	504482	-	-	-	-	-	-	-	-
Maker00019010	scaffold674	556212	576550	-	-	-	-	-	-	-	-
Maker00019011	scaffold674	423749	432534	-	-	-	-	-	-	-	-
Maker00019012	scaffold674	111735	113519	-	-	-	-	-	-	K11651 SWI/SNF-related matrix-associated actin-dependent regulator of chromatin subfamily E, member	http://www.genome.jp/dbget-bin/www_bget?smm:Smp_154640
Maker00019013	scaffold674	548535	549908	-	-	-	-	-	-	-	-
Maker00019018	scaffold6745	13	324	-	-	-	-	-	-	-	-
Maker00019019	scaffold6746	4240	5797	-	-	-	-	-	-	-	-
Maker00007765	scaffold2033	56710	57220	-	-	-	-	-	-	-	-
Maker00007764	scaffold2033	54480	54976	-	-	-	-	-	-	-	-
Maker00007767	scaffold2034	76166	76683	-	-	-	-	-	-	-	-
Maker00007766	scaffold2033	57978	58437	-	-	-	-	-	-	-	-
Maker00007761	scaffold2032	48048	52375	-	-	-	-	-	-	-	-
Maker00007760	scaffold2031	36719	37417	Maker00007760	-	Probable crossover junction endonuclease EME2	-	-	-	-	-
Maker00007763	scaffold2032	41373	42264	-	-	-	-	-	-	-	-
Maker00007762	scaffold2032	26661	29624	Maker00007762	-	uncharacterized protein loc107450937	GO:0006470//protein dephosphorylation	-	GO:0008138//protein tyrosine/serine/threonine phosphatase activity	no KO assigned | (RefSeq) putative dual specificity protein phosphatase	http://www.genome.jp/dbget-bin/www_bget?smm:Smp_114280
Maker00007769	scaffold2034	19048	19891	Maker00007769	-	---	-	-	-	-	-
Maker00007768	scaffold2034	32629	32868	-	-	-	-	-	-	-	-
Maker00010509	scaffold274	482230	511235	Maker00010509	-	poly	GO:0006273//lagging strand elongation; GO:0051103//DNA ligation involved in DNA repair; GO:0071696//ectodermal placode development; GO:0090299//regulation of neural crest formation	GO:0005737//cytoplasm	GO:0003910//DNA ligase (ATP) activity; GO:0016740//transferase activity	K10798 poly [ADP-ribose] polymerase [EC:2.4.2.30] | (RefSeq) poly [ADP-ribose] polymerase, putative	http://www.genome.jp/dbget-bin/www_bget?smm:Smp_145810.1
Maker00010508	scaffold274	689749	690105	-	-	-	-	-	-	-	-
Maker00010501	scaffold274	840344	841293	Maker00010501	-	transformation transcription domain-associated protein	GO:0044237//cellular metabolic process	-	-	K08874 transformation/transcription domain-associated protein | (RefSeq) Transcription-associated pr	http://www.genome.jp/dbget-bin/www_bget?smm:Smp_024190
Maker00010500	scaffold274	125473	131799	Maker00010500	-	tyrosine-protein kinase csk-like	-	-	GO:0016301//kinase activity	K05728 c-src tyrosine kinase [EC:2.7.10.2] | (RefSeq) tyrosine kinase	http://www.genome.jp/dbget-bin/www_bget?smm:Smp_125360
Maker00010503	scaffold274	817657	836934	Maker00010503	-	Transformation/transcription domain-associated protein	-	-	-	K00993 ethanolaminephosphotransferase [EC:2.7.8.1] | (RefSeq) choline/ethanolaminephosphotransferase	http://www.genome.jp/dbget-bin/www_bget?smm:Smp_135260
Maker00010502	scaffold274	795857	802797	Maker00010502	-	mitogen-activated protein kinase 11	GO:0016310//phosphorylation; GO:0035556//intracellular signal transduction; GO:0043170//macromolecule metabolic process	-	GO:0004674//protein serine/threonine kinase activity	K04440 mitogen-activated protein kinase 8/9/10 (c-Jun N-terminal kinase) [EC:2.7.11.24] | (RefSeq) s	http://www.genome.jp/dbget-bin/www_bget?smm:Smp_172240
Maker00010505	scaffold274	389843	391009	Maker00010505	-	mechanosensory protein 2	-	GO:0016021//integral component of membrane	-	K17286 erythrocyte band 7 integral membrane protein | (RefSeq) putative spfh domain / Band 7 family	http://www.genome.jp/dbget-bin/www_bget?smm:Smp_086830
Maker00010504	scaffold274	132501	162552	Maker00010504	-	tyrosine-protein kinase csk-like	-	-	GO:0016301//kinase activity	K05728 c-src tyrosine kinase [EC:2.7.10.2] | (RefSeq) tyrosine kinase	http://www.genome.jp/dbget-bin/www_bget?smm:Smp_125360
Maker00010507	scaffold274	285248	285502	-	-	-	-	-	-	-	-
Maker00010506	scaffold274	195867	196454	-	-	-	-	-	-	-	-
Maker00001338	scaffold111	39201	43047	-	-	-	-	-	-	-	-
Maker00001339	scaffold111	588703	590041	-	-	-	-	-	-	K10380 ankyrin | (RefSeq) putative ankyrin 2,3/unc44	http://www.genome.jp/dbget-bin/www_bget?smm:Smp_154020
Maker00001334	scaffold111	1442601	1443428	-	-	-	-	-	-	-	-
Maker00001335	scaffold111	125252	130398	Maker00001335	-	mechanosensory protein 2	-	GO:0016021//integral component of membrane	-	K17286 erythrocyte band 7 integral membrane protein | (RefSeq) putative spfh domain / Band 7 family	http://www.genome.jp/dbget-bin/www_bget?smm:Smp_086830
Maker00001336	scaffold111	1029692	1041292	Maker00001336	-	Tetraspanin-2	-	-	-	-	-
Maker00001337	scaffold111	591481	591663	-	-	-	-	-	-	-	-
Maker00001330	scaffold111	849904	860816	-	-	-	-	-	-	-	-
Maker00001331	scaffold111	1444253	1444438	-	-	-	-	-	-	-	-
Maker00001332	scaffold111	1342285	1342915	-	-	-	-	-	-	-	-
Maker00001333	scaffold111	1400755	1403332	Maker00001333	-	serine threonine-protein kinase plk1-like	GO:0016310//phosphorylation	-	GO:0000166//nucleotide binding; GO:0004672//protein kinase activity	K06631 polo-like kinase 1 [EC:2.7.11.21] | (RefSeq) serine/threonine kinase	http://www.genome.jp/dbget-bin/www_bget?smm:Smp_009600
Maker00005059	scaffold155	524155	524924	-	-	-	-	-	-	-	-
Maker00005058	scaffold155	312869	313075	-	-	-	-	-	-	-	-
Maker00005055	scaffold155	404265	405055	Maker00005055	-	Tau-tubulin kinase 1	-	-	-	K08815 tau tubulin kinase [EC:2.7.11.26] | (RefSeq) serine/threonine kinase	http://www.genome.jp/dbget-bin/www_bget?smm:Smp_097820
Maker00005054	scaffold155	446240	454644	Maker00005054	-	Small conductance calcium-activated potassium channel protein 3	-	-	-	K04944 potassium intermediate/small conductance calcium-activated channel subfamily N member 3 | (Re	http://www.genome.jp/dbget-bin/www_bget?smm:Smp_139410
Maker00005057	scaffold155	665663	666539	Maker00005057	-	Arf-GAP with SH3 domain, ANK repeat and PH domain-containing protein 3	-	-	-	-	-
Maker00005056	scaffold155	885129	885446	-	-	-	-	-	-	-	-
Maker00005051	scaffold155	714224	715445	-	-	-	-	-	-	-	-
Maker00005050	scaffold155	765575	766118	Maker00005050	-	atrial natriuretic peptide receptor 1-like	GO:0006182//cGMP biosynthetic process; GO:0006468//protein phosphorylation; GO:0035556//intracellular signal transduction	GO:0005886//plasma membrane; GO:0008074//guanylate cyclase complex, soluble; GO:0016021//integral component of membrane	GO:0004016//adenylate cyclase activity; GO:0004383//guanylate cyclase activity; GO:0004672//protein kinase activity; GO:0005524//ATP binding	K12323 atrial natriuretic peptide receptor A [EC:4.6.1.2] | (RefSeq) protein kinase	http://www.genome.jp/dbget-bin/www_bget?smm:Smp_142620
Maker00005053	scaffold155	296666	310932	-	-	-	-	-	-	-	-
Maker00005052	scaffold155	505685	506167	-	-	-	-	-	-	-	-
Maker00004908	scaffold153	252604	260339	Maker00004908	-	Ubiquitin carboxyl-terminal hydrolase 7	-	-	-	K11838 ubiquitin carboxyl-terminal hydrolase 7 [EC:3.4.19.12] | (RefSeq) ubiquitin-specific peptidas	http://www.genome.jp/dbget-bin/www_bget?smm:Smp_089180
Maker00004909	scaffold153	857815	858463	-	-	-	-	-	-	-	-
Maker00004900	scaffold1528	48616	49244	-	-	-	-	-	-	-	-
Maker00004901	scaffold1528	148556	151378	Maker00004901	-	leishmanolysin-like peptidase	-	GO:0015630//microtubule cytoskeleton; GO:0044430//cytoskeletal part	-	K13539 leishmanolysin-like peptidase [EC:3.4.24.-] | (RefSeq) invadolysin (M08 family)	http://www.genome.jp/dbget-bin/www_bget?smm:Smp_090100
Maker00004902	scaffold1528	55661	56802	Maker00004902	-	tnf receptor-associated factor 5	GO:0044699//single-organism process; GO:0050794//regulation of cellular process; GO:0050896//response to stimulus	-	-	K09848 TNF receptor-associated factor 4 | (RefSeq) tnf receptor-associated factor, putative	http://www.genome.jp/dbget-bin/www_bget?smm:Smp_168390
Maker00004903	scaffold153	939027	940294	Maker00004903	-	Cell division control protein 15	-	-	-	-	-
Maker00004904	scaffold153	727145	752381	Maker00004904	-	rabb and c	-	GO:0016020//membrane	-	-	-
Maker00004905	scaffold153	928665	929112	-	-	-	-	-	-	-	-
Maker00004906	scaffold153	677518	677709	-	-	-	-	-	-	-	-
Maker00004907	scaffold153	682720	683380	-	-	-	-	-	-	-	-
Maker00014992	scaffold452	144101	144562	Maker00014992	-	h aca ribonucleoprotein complex subunit 4	GO:0000495//box H/ACA snoRNA 3'-end processing; GO:0031118//rRNA pseudouridine synthesis; GO:0031120//snRNA pseudouridine synthesis; GO:1990481//mRNA pseudouridine synthesis	GO:0019013//viral nucleocapsid; GO:0031429//box H/ACA snoRNP complex	GO:0003723//RNA binding; GO:0009982//pseudouridine synthase activity	-	-
Maker00014993	scaffold4526	14138	14754	-	-	-	-	-	-	-	-
Maker00014990	scaffold452	30674	31024	-	-	-	-	-	-	-	-
Maker00014991	scaffold452	171322	171946	-	-	-	-	-	-	-	-
Maker00014996	scaffold453	451762	452136	Maker00014996	-	phosphoenolpyruvate cytosolic	GO:0006094//gluconeogenesis	-	GO:0004613//phosphoenolpyruvate carboxykinase (GTP) activity; GO:0005525//GTP binding	K01596 phosphoenolpyruvate carboxykinase (GTP) [EC:4.1.1.32] | (RefSeq) putative phosphoenolpyruvate	http://www.genome.jp/dbget-bin/www_bget?smm:Smp_005880
Maker00014997	scaffold453	303970	305569	Maker00014997	-	radial spoke head 1 homolog	GO:0044763//single-organism cellular process	GO:0005634//nucleus; GO:0005737//cytoplasm; GO:0036126//sperm flagellum; GO:0044430//cytoskeletal part	-	K19755 radial spoke head protein 1 | (RefSeq) hypothetical protein	http://www.genome.jp/dbget-bin/www_bget?smm:Smp_190140
Maker00014994	scaffold453	397740	399482	Maker00014994	-	potassium voltage-gated channel subfamily b member 1-like	GO:0006811//ion transport; GO:0055085//transmembrane transport	GO:0016021//integral component of membrane	GO:0005249//voltage-gated potassium channel activity	K07378 neuroligin | (RefSeq) family S9 non-peptidase homologue (S09 family)	http://www.genome.jp/dbget-bin/www_bget?smm:Smp_141510
Maker00014995	scaffold453	55565	57581	Maker00014995	-	homeodomain protein	GO:0006355//regulation of transcription, DNA-templated	GO:0005634//nucleus	GO:0043565//sequence-specific DNA binding	no KO assigned | (RefSeq) SmHox8 (fragment)	http://www.genome.jp/dbget-bin/www_bget?smm:Smp_104070
Maker00014998	scaffold453	452180	452521	Maker00014998	-	Phosphoenolpyruvate carboxykinase, cytosolic [GTP]	-	-	-	K01596 phosphoenolpyruvate carboxykinase (GTP) [EC:4.1.1.32] | (RefSeq) putative phosphoenolpyruvate	http://www.genome.jp/dbget-bin/www_bget?smm:Smp_005880
Maker00014999	scaffold453	201520	227067	Maker00014999	-	Peregrin	-	-	-	K11348 bromodomain and PHD finger-containing protein 1 | (RefSeq) putative bromodomain-containing nu	http://www.genome.jp/dbget-bin/www_bget?smm:Smp_097110
Maker00015029	scaffold456	6752	7191	-	-	-	-	-	-	-	-
Maker00015028	scaffold456	579320	586367	Maker00015028	-	---	-	-	-	-	-
Maker00015021	scaffold4553	13120	13773	-	-	-	-	-	-	-	-
Maker00015020	scaffold455	49932	58341	Maker00015020	-	60s ribosomal protein l6	GO:0000027//ribosomal large subunit assembly; GO:0002181//cytoplasmic translation; GO:0031016//pancreas development; GO:0043009//chordate embryonic development	GO:0005634//nucleus; GO:0005925//focal adhesion; GO:0016020//membrane; GO:0022625//cytosolic large ribosomal subunit; GO:0036464//cytoplasmic ribonucleoprotein granule	GO:0003735//structural constituent of ribosome; GO:0044822//poly(A) RNA binding	-	-
Maker00015023	scaffold456	441831	442770	-	-	-	-	-	-	-	-
Maker00015022	scaffold456	763493	764864	Maker00015022	-	histone h2b 2	GO:0000003//reproduction; GO:0002119//nematode larval development; GO:0006334//nucleosome assembly; GO:0009792//embryo development ending in birth or egg hatching; GO:0040011//locomotion	GO:0000788//nuclear nucleosome; GO:0005811//lipid particle; GO:0035267//NuA4 histone acetyltransferase complex	GO:0003677//DNA binding; GO:0046982//protein heterodimerization activity	-	-
Maker00015025	scaffold456	787020	787391	Maker00015025	-	histone h2b	GO:0000003//reproduction; GO:0002119//nematode larval development; GO:0006334//nucleosome assembly; GO:0009792//embryo development ending in birth or egg hatching; GO:0040011//locomotion	GO:0000788//nuclear nucleosome; GO:0005811//lipid particle; GO:0035267//NuA4 histone acetyltransferase complex	GO:0003677//DNA binding; GO:0046982//protein heterodimerization activity	-	-
Maker00015024	scaffold456	769238	769621	Maker00015024	-	histone h2a type 1-like	GO:0006334//nucleosome assembly; GO:0006342//chromatin silencing	GO:0000786//nucleosome; GO:0000790//nuclear chromatin; GO:0070062//extracellular exosome	GO:0003677//DNA binding; GO:0019899//enzyme binding; GO:0046982//protein heterodimerization activity	K11251 histone H2A | (RefSeq) putative histone H2A	http://www.genome.jp/dbget-bin/www_bget?smm:Smp_002930
Maker00015027	scaffold456	294905	298066	Maker00015027	-	class a rhodopsin-like g-protein coupled receptor	GO:0007186//G-protein coupled receptor signaling pathway	GO:0016020//membrane	GO:0004930//G-protein coupled receptor activity	K04163 5-hydroxytryptamine receptor 7 | (RefSeq) putative biogenic amine (5HT) receptor	http://www.genome.jp/dbget-bin/www_bget?smm:Smp_126730
Maker00015026	scaffold456	137714	170170	-	-	-	-	-	-	-	-
Maker00013070	scaffold366	418487	419481	-	-	-	-	-	-	-	-
Maker00013071	scaffold366	340261	344958	-	-	-	-	-	-	-	-
Maker00013072	scaffold366	553217	566659	-	-	-	-	-	-	-	-
Maker00013073	scaffold366	130201	135673	-	-	-	-	-	-	-	-
Maker00013074	scaffold366	139594	142168	Maker00013074	-	cleavage and polyadenylation specificity factor subunit 4-like protein isoform x2	-	-	GO:0005488//binding	K14404 cleavage and polyadenylation specificity factor subunit 4 | (RefSeq) hypothetical protein	http://www.genome.jp/dbget-bin/www_bget?smm:Smp_037380
Maker00013075	scaffold3661	18940	19669	-	-	-	-	-	-	-	-
Maker00013076	scaffold3663	16829	17071	-	-	-	-	-	-	-	-
Maker00013077	scaffold3663	6848	10727	-	-	-	-	-	-	-	-
Maker00013078	scaffold3669	5147	6376	Maker00013078	-	mannose-1-phosphate guanyltransferase beta isoform x1	GO:0006486//protein glycosylation; GO:0048747//muscle fiber development	-	GO:0008928//mannose-1-phosphate guanylyltransferase (GDP) activity	K00966 mannose-1-phosphate guanylyltransferase [EC:2.7.7.13] | (RefSeq) mannose-1-phosphate guanyltr	http://www.genome.jp/dbget-bin/www_bget?smm:Smp_028730
Maker00013079	scaffold367	691189	691665	-	-	-	-	-	-	-	-
Maker00021927	scaffold873	141409	142928	-	-	-	-	-	-	-	-
Maker00021926	scaffold873	677732	685254	-	-	-	-	-	-	-	-
Maker00021925	scaffold873	361861	362180	-	-	-	-	-	-	-	-
Maker00021924	scaffold873	663535	664576	-	-	-	-	-	-	-	-
Maker00021923	scaffold873	592000	592658	-	-	-	-	-	-	-	-
Maker00021922	scaffold873	616104	616495	-	-	-	-	-	-	-	-
Maker00021921	scaffold873	28842	31957	Maker00021921	-	TNF receptor-associated factor 6	-	-	-	K09848 TNF receptor-associated factor 4 | (RefSeq) tnf receptor-associated factor, putative	http://www.genome.jp/dbget-bin/www_bget?smm:Smp_168390
Maker00021920	scaffold873	55201	55670	Maker00021920	-	protein mo25	-	GO:0016021//integral component of membrane	-	K08272 calcium binding protein 39 | (RefSeq) hypothetical protein	http://www.genome.jp/dbget-bin/www_bget?smm:Smp_007170
Maker00021929	scaffold873	592671	605469	-	-	-	-	-	-	-	-
Maker00021928	scaffold873	463811	477328	Maker00021928	-	Sperm flagellar protein 2	-	-	-	no KO assigned | (RefSeq) hypothetical protein	http://www.genome.jp/dbget-bin/www_bget?smm:Smp_158730
Maker00017311	scaffold5759	5880	11454	-	-	-	-	-	-	-	-
Maker00017310	scaffold5752	5060	10581	-	-	-	-	-	-	K10380 ankyrin | (RefSeq) putative ankyrin 2,3/unc44	http://www.genome.jp/dbget-bin/www_bget?smm:Smp_145700
Maker00017313	scaffold576	646198	656764	-	-	-	-	-	-	-	-
Maker00017312	scaffold576	519813	523322	Maker00017312	-	megakaryocyte-associated tyrosine-protein kinase	GO:0016310//phosphorylation; GO:0044699//single-organism process	-	GO:0016301//kinase activity	K05728 c-src tyrosine kinase [EC:2.7.10.2] | (RefSeq) tyrosine kinase	http://www.genome.jp/dbget-bin/www_bget?smm:Smp_125360
Maker00017315	scaffold576	608595	609002	-	-	-	-	-	-	-	-
Maker00017314	scaffold576	347691	348025	-	-	-	-	-	-	-	-
Maker00017317	scaffold576	353432	366331	Maker00017317	-	-	-	-	-	-	-
Maker00017316	scaffold576	548995	549560	-	-	-	-	-	-	-	-
Maker00017319	scaffold576	397558	399607	-	-	-	-	-	-	-	-
Maker00017318	scaffold576	159965	161602	-	-	-	-	-	-	-	-
Maker00009998	scaffold259	358477	365022	Maker00009998	-	-	-	-	-	K12307 MFS transporter, ceroid-lipofuscinosis neuronal protein 7 | (RefSeq) putative drug transporte	http://www.genome.jp/dbget-bin/www_bget?smm:Smp_137710
Maker00009999	scaffold259	513700	513987	-	-	-	-	-	-	-	-
Maker00009990	scaffold258	476882	488380	Maker00009990	-	dihydrofolate reductase isoform x2	GO:0044710//single-organism metabolic process	-	-	K00287 dihydrofolate reductase [EC:1.5.1.3] | (RefSeq) dihydrofolate reductase	http://www.genome.jp/dbget-bin/www_bget?smm:Smp_175230
Maker00009991	scaffold258	951178	951510	-	-	-	-	-	-	-	-
Maker00009992	scaffold258	694848	697811	Maker00009992	-	mitochondrial	-	-	GO:0016740//transferase activity	K00605 aminomethyltransferase [EC:2.1.2.10] | (RefSeq) aminomethyltransferase	http://www.genome.jp/dbget-bin/www_bget?smm:Smp_128980
Maker00009993	scaffold2586	1794	2546	-	-	-	-	-	-	-	-
Maker00009994	scaffold2588	6984	7495	-	-	-	-	-	-	-	-
Maker00009995	scaffold259	285504	286623	-	-	-	-	-	-	-	-
Maker00009996	scaffold259	301184	304771	Maker00009996	-	transformer-2 -like protein beta	GO:0000381//regulation of alternative mRNA splicing, via spliceosome; GO:0021796//cerebral cortex regionalization; GO:0048025//negative regulation of mRNA splicing, via spliceosome; GO:0048026//positive regulation of mRNA splicing, via spliceosome; GO:1990403//embryonic brain development	GO:0005637//nuclear inner membrane; GO:0005654//nucleoplasm; GO:0048471//perinuclear region of cytoplasm	GO:0003729//mRNA binding; GO:0005515//protein binding; GO:0036002//pre-mRNA binding; GO:0070717//poly-purine tract binding	-	-
Maker00009997	scaffold259	307187	308257	-	-	-	-	-	-	-	-
Maker00000222	scaffold1007	151424	152493	Maker00000222	-	eukaryotic initiation factor 4a	GO:0006413//translational initiation; GO:0010468//regulation of gene expression; GO:0010501//RNA secondary structure unwinding	-	GO:0003676//nucleic acid binding; GO:0004004//ATP-dependent RNA helicase activity; GO:0005524//ATP binding	K13025 ATP-dependent RNA helicase [EC:3.6.4.13] | (RefSeq) putative dead box ATP-dependent RNA helic	http://www.genome.jp/dbget-bin/www_bget?smm:Smp_034190.1
Maker00000818	scaffold1066	326069	326611	-	-	-	-	-	-	-	-
Maker00000819	scaffold1066	57923	61009	Maker00000819	-	-	-	-	-	-	-
Maker00000816	scaffold1065	191488	191667	-	-	-	-	-	-	-	-
Maker00000817	scaffold1066	231133	232141	Maker00000817	-	Protein RIC1 homolog	-	-	-	K20476 RAB6A-GEF complex partner protein 1 | (RefSeq) hypothetical protein	http://www.genome.jp/dbget-bin/www_bget?smm:Smp_125550
Maker00000814	scaffold1065	52928	53284	-	-	-	-	-	-	-	-
Maker00000815	scaffold1065	205098	205499	-	-	-	-	-	-	-	-
Maker00000812	scaffold1065	140621	148012	Maker00000812	-	adenylate kinase	GO:0009150//purine ribonucleotide metabolic process; GO:0009167//purine ribonucleoside monophosphate metabolic process; GO:0046128//purine ribonucleoside metabolic process	GO:0044444//cytoplasmic part	GO:0016301//kinase activity	-	-
Maker00000813	scaffold1065	56800	61882	-	-	-	-	-	-	-	-
Maker00000810	scaffold1064	303079	303528	-	-	-	-	-	-	-	-
Maker00000811	scaffold1065	94727	118672	Maker00000811	-	adenylate kinase mitochondrial isoform x2	GO:0009150//purine ribonucleotide metabolic process; GO:0009167//purine ribonucleoside monophosphate metabolic process; GO:0016310//phosphorylation; GO:0046128//purine ribonucleoside metabolic process	GO:0005740//mitochondrial envelope; GO:0036126//sperm flagellum	GO:0000166//nucleotide binding; GO:0016776//phosphotransferase activity, phosphate group as acceptor; GO:0019205//nucleobase-containing compound kinase activity	-	-
Maker00002524	scaffold1230	131166	133206	Maker00002524	-	subfamily s1a unassigned peptidase (s01 family)	GO:0008152//metabolic process	-	GO:0070011//peptidase activity, acting on L-amino acid peptides	no KO assigned | (RefSeq) subfamily S1A unassigned peptidase (S01 family)	http://www.genome.jp/dbget-bin/www_bget?smm:Smp_194090
Maker00002525	scaffold1230	210813	213523	-	-	-	-	-	-	-	-
Maker00012848	scaffold357	384678	391182	Maker00012848	-	anoctamin- partial	GO:0055085//transmembrane transport	GO:0016021//integral component of membrane	GO:0046983//protein dimerization activity	no KO assigned | (RefSeq) putative anoctamin	http://www.genome.jp/dbget-bin/www_bget?smm:Smp_141530
Maker00002527	scaffold1230	94003	94590	Maker00002527	-	ubiquinone biosynthesis protein coq4-like partial	-	GO:0005739//mitochondrion; GO:0016020//membrane	-	-	-
Maker00002520	scaffold1230	209520	210134	Maker00002520	-	60s ribosomal protein l6	GO:0000027//ribosomal large subunit assembly; GO:0002181//cytoplasmic translation	GO:0022625//cytosolic large ribosomal subunit	GO:0003735//structural constituent of ribosome	K02934 large subunit ribosomal protein L6e | (RefSeq) putative 60s ribosomal protein L6	http://www.genome.jp/dbget-bin/www_bget?smm:Smp_038510.1
Maker00002521	scaffold1230	153574	153789	-	-	-	-	-	-	-	-
Maker00002522	scaffold1230	92464	92652	Maker00002522	-	ubiquinone biosynthesis protein coq4 mitochondrial	GO:0006744//ubiquinone biosynthetic process	GO:0031314//extrinsic component of mitochondrial inner membrane	-	K18586 ubiquinone biosynthesis protein COQ4 | (RefSeq) ubiquinone biosynthesis protein, putative	http://www.genome.jp/dbget-bin/www_bget?smm:Smp_001430
Maker00002523	scaffold1230	116539	120638	Maker00002523	-	subfamily s1a unassigned peptidase (s01 family)	GO:0071704//organic substance metabolic process	-	GO:0008236//serine-type peptidase activity	no KO assigned | (RefSeq) subfamily S1A unassigned peptidase (S01 family)	http://www.genome.jp/dbget-bin/www_bget?smm:Smp_194090
Maker00012842	scaffold357	156707	159522	-	-	-	-	-	-	-	-
Maker00012843	scaffold357	531500	544971	Maker00012843	-	gamma-aminobutyric acid receptor-associated 2	GO:0000045//autophagosome assembly; GO:0000422//mitophagy; GO:0006891//intra-Golgi vesicle-mediated transport; GO:0006995//cellular response to nitrogen starvation; GO:0015031//protein transport; GO:0032781//positive regulation of ATPase activity; GO:1901799//negative regulation of proteasomal protein catabolic process	GO:0000139//Golgi membrane; GO:0000421//autophagosome membrane; GO:0005829//cytosol; GO:0031410//cytoplasmic vesicle	GO:0000149//SNARE binding; GO:0008017//microtubule binding; GO:0031625//ubiquitin protein ligase binding; GO:0048487//beta-tubulin binding; GO:0050811//GABA receptor binding; GO:0051117//ATPase binding	-	-
Maker00012840	scaffold357	798228	798770	-	-	-	-	-	-	-	-
Maker00012841	scaffold357	481662	484157	Maker00012841	-	Anoctamin-4	-	-	-	no KO assigned | (RefSeq) putative anoctamin	http://www.genome.jp/dbget-bin/www_bget?smm:Smp_141530
Maker00002528	scaffold1230	215672	217008	-	-	-	-	-	-	K10380 ankyrin | (RefSeq) putative ankyrin 2,3/unc44	http://www.genome.jp/dbget-bin/www_bget?smm:Smp_145700
Maker00002529	scaffold1230	87509	88152	Maker00002529	-	ubiquinone biosynthesis protein coq4 mitochondrial-like	-	GO:0005739//mitochondrion; GO:0016020//membrane	-	-	-
Maker00012844	scaffold357	274823	275261	Maker00012844	-	transcription initiation factor tfiid subunit 13-like	GO:0006357//regulation of transcription from RNA polymerase II promoter	GO:0005669//transcription factor TFIID complex	GO:0003677//DNA binding; GO:0003712//transcription cofactor activity	-	-
Maker00012845	scaffold357	67444	71719	-	-	-	-	-	-	-	-
Maker00017356	scaffold578	95991	101143	-	-	-	-	-	-	-	-
Maker00008711	scaffold2235	58090	59193	-	-	-	-	-	-	-	-
Maker00008710	scaffold2235	48464	48703	-	-	-	-	-	-	-	-
Maker00008713	scaffold2238	10307	25894	-	-	-	-	-	-	no KO assigned | (RefSeq) putative zinc finger protein	http://www.genome.jp/dbget-bin/www_bget?smm:Smp_163980
Maker00008712	scaffold2238	3026	3331	-	-	-	-	-	-	-	-
Maker00008715	scaffold2239	69626	70368	-	-	-	-	-	-	-	-
Maker00008714	scaffold2238	2546	3013	-	-	-	-	-	-	-	-
Maker00008717	scaffold2239	48234	48711	-	-	-	-	-	-	-	-
Maker00008716	scaffold2239	17367	18026	-	-	-	-	-	-	-	-
Maker00008719	scaffold2239	8264	8515	Maker00008719	-	histone h4	GO:0000183//chromatin silencing at rDNA; GO:0006303//double-strand break repair via nonhomologous end joining; GO:0006335//DNA replication-dependent nucleosome assembly; GO:0006352//DNA-templated transcription, initiation; GO:0016233//telomere capping; GO:0031047//gene silencing by RNA; GO:0034080//CENP-A containing nucleosome assembly; GO:0044267//cellular protein metabolic process; GO:0045653//…	GO:0000784//nuclear chromosome, telomeric region; GO:0000786//nucleosome; GO:0000790//nuclear chromatin; GO:0005654//nucleoplasm; GO:0016020//membrane; GO:0043234//protein complex; GO:0070062//extracellular exosome	GO:0003677//DNA binding; GO:0019904//protein domain specific binding; GO:0042393//histone binding; GO:0044822//poly(A) RNA binding; GO:0046982//protein heterodimerization activity	K11254 histone H4 | (RefSeq) putative histone H4	http://www.genome.jp/dbget-bin/www_bget?smm:Smp_053390
Maker00008718	scaffold2239	18111	18794	-	-	-	-	-	-	-	-
Maker00014031	scaffold406	452669	456660	-	-	-	-	-	-	-	-
Maker00014030	scaffold406	96449	123443	Maker00014030	-	n chimaerin	GO:0065007//biological regulation	-	-	-	-
Maker00014033	scaffold406	390947	398459	Maker00014033	-	histone partial	GO:0000183//chromatin silencing at rDNA; GO:0006303//double-strand break repair via nonhomologous end joining; GO:0006335//DNA replication-dependent nucleosome assembly; GO:0006352//DNA-templated transcription, initiation; GO:0016233//telomere capping; GO:0031047//gene silencing by RNA; GO:0034080//CENP-A containing nucleosome assembly; GO:0044267//cellular protein metabolic process; GO:0045653//…	GO:0000784//nuclear chromosome, telomeric region; GO:0000788//nuclear nucleosome; GO:0005654//nucleoplasm; GO:0016020//membrane; GO:0031012//extracellular matrix; GO:0043234//protein complex; GO:0070062//extracellular exosome	GO:0003677//DNA binding; GO:0019904//protein domain specific binding; GO:0042393//histone binding; GO:0044822//poly(A) RNA binding; GO:0046982//protein heterodimerization activity	K11254 histone H4 | (RefSeq) putative histone H4	http://www.genome.jp/dbget-bin/www_bget?smm:Smp_053390
Maker00011000	scaffold291	641968	642691	-	-	-	-	-	-	-	-
Maker00014035	scaffold406	30795	37607	-	-	-	-	-	-	-	-
Maker00014034	scaffold406	167995	193504	Maker00014034	-	tubulin alpha-1b chain-like	-	GO:0005856//cytoskeleton	GO:0000166//nucleotide binding	K07374 tubulin alpha | (RefSeq) putative tubulin alpha chain	http://www.genome.jp/dbget-bin/www_bget?smm:Smp_103790
Maker00011005	scaffold291	597513	598617	Maker00011005	-	tnf receptor-associated factor 6	GO:0002376//immune system process; GO:0006464//cellular protein modification process; GO:0009967//positive regulation of signal transduction; GO:0010556//regulation of macromolecule biosynthetic process; GO:0031325//positive regulation of cellular metabolic process; GO:0031326//regulation of cellular biosynthetic process; GO:0035556//intracellular signal transduction; GO:0044093//positive regulat…	GO:0044424//intracellular part	GO:0019899//enzyme binding	K09848 TNF receptor-associated factor 4 | (RefSeq) tnf receptor-associated factor, putative	http://www.genome.jp/dbget-bin/www_bget?smm:Smp_168390
Maker00014036	scaffold406	472016	474031	-	-	-	-	-	-	-	-
Maker00014039	scaffold406	345298	345522	-	-	-	-	-	-	-	-
Maker00014038	scaffold406	524149	534066	Maker00014038	-	-	-	-	-	-	-
Maker00011009	scaffold2910	1259	1495	-	-	-	-	-	-	-	-
Maker00011008	scaffold291	122648	125560	-	-	-	-	-	-	-	-
Maker00023381	scaffold989	19281	19667	-	-	-	-	-	-	-	-
Maker00023380	scaffold989	145312	146130	-	-	-	-	-	-	-	-
Maker00023383	scaffold989	108016	108318	-	-	-	-	-	-	-	-
Maker00023382	scaffold989	86689	102379	Maker00023382	-	dna-directed rna polymerase iii subunit rpc2	-	-	GO:0016779//nucleotidyltransferase activity	-	-
Maker00023385	scaffold99	260277	260681	-	-	-	-	-	-	-	-
Maker00023384	scaffold99	630551	634330	Maker00023384	-	cyclin-dependent kinase 12	GO:0006468//protein phosphorylation; GO:0051301//cell division	-	GO:0004672//protein kinase activity; GO:0005524//ATP binding	K08819 cyclin-dependent kinase 12/13 [EC:2.7.11.22 2.7.11.23] | (RefSeq) protein kinase	http://www.genome.jp/dbget-bin/www_bget?smm:Smp_007510
Maker00023387	scaffold99	542205	574621	Maker00023387	-	ras-like protein family member 12	GO:0044699//single-organism process	-	-	K04353 Ras-related protein Rap-1A | (RefSeq) putative rap1 and	http://www.genome.jp/dbget-bin/www_bget?smm:Smp_142450
Maker00023386	scaffold99	63602	64039	-	-	-	-	-	-	-	-
Maker00023389	scaffold99	1196967	1207695	-	-	-	-	-	-	K10645 E3 ubiquitin-protein ligase mind-bomb [EC:2.3.2.27] | (RefSeq) putative mind bomb	http://www.genome.jp/dbget-bin/www_bget?smm:Smp_171440
Maker00023388	scaffold99	156491	159497	-	-	-	-	-	-	-	-
Maker00000258	scaffold101	412359	413137	Maker00000258	-	nsfl1 cofactor p47	GO:0009987//cellular process	-	-	K14012 UBX domain-containing protein 1 | (RefSeq) putative ubx domain containing protein	http://www.genome.jp/dbget-bin/www_bget?smm:Smp_060010
Maker00000259	scaffold101	438869	449748	Maker00000259	-	serine threonine-protein phosphatase 2a 56 kda regulatory subunit gamma isoform-like isoform x1	GO:0050794//regulation of cellular process	-	-	K11584 serine/threonine-protein phosphatase 2A regulatory subunit B' | (RefSeq) protein phosphatase	http://www.genome.jp/dbget-bin/www_bget?smm:Smp_176600
Maker00019256	scaffold684	244715	257448	Maker00019256	-	Oxidoreductase HTATIP2	-	-	-	K17290 oxidoreductase [EC:1.1.1.-] | (RefSeq) Oxidoreductase HTATIP2, putative	http://www.genome.jp/dbget-bin/www_bget?smm:Smp_118860
Maker00019257	scaffold684	168210	177820	-	-	-	-	-	-	-	-
Maker00019254	scaffold684	90216	90629	-	-	-	-	-	-	-	-
Maker00022389	scaffold91	1717114	1717590	Maker00022389	-	26s protease regulatory subunit 10b	GO:0030433//ER-associated ubiquitin-dependent protein catabolic process; GO:0045899//positive regulation of RNA polymerase II transcriptional preinitiation complex assembly; GO:1901800//positive regulation of proteasomal protein catabolic process	GO:0008540//proteasome regulatory particle, base subcomplex; GO:0031595//nuclear proteasome complex; GO:0031597//cytosolic proteasome complex	GO:0005524//ATP binding; GO:0008233//peptidase activity; GO:0017025//TBP-class protein binding; GO:0036402//proteasome-activating ATPase activity	K03064 26S proteasome regulatory subunit T4 | (RefSeq) putative 26s protease regulatory subunit S10b	http://www.genome.jp/dbget-bin/www_bget?smm:Smp_017070
Maker00019252	scaffold684	373551	373859	-	-	-	-	-	-	-	-
Maker00019253	scaffold684	130907	132975	Maker00019253	-	pre-mrna-splicing factor atp-dependent rna helicase dhx16	GO:0006810//transport	-	GO:0003676//nucleic acid binding; GO:0005524//ATP binding; GO:0008026//ATP-dependent helicase activity	K12818 ATP-dependent RNA helicase DHX8/PRP22 [EC:3.6.4.13] | (RefSeq) putative atp-dependent RNA hel	http://www.genome.jp/dbget-bin/www_bget?smm:Smp_157510
Maker00019250	scaffold684	288646	289052	Maker00019250	-	oxidoreductase htatip2-like isoform x2	-	GO:0044424//intracellular part	-	no KO assigned | (RefSeq) Oxidoreductase HTATIP2, putative	http://www.genome.jp/dbget-bin/www_bget?smm:Smp_005050
Maker00019251	scaffold684	8224	9204	Maker00019251	-	High mobility group protein B1	-	-	-	K10802 high mobility group protein B1 | (RefSeq) high mobility group protein	http://www.genome.jp/dbget-bin/www_bget?smm:Smp_000980
Maker00022382	scaffold91	490196	490626	Maker00022382	-	Beta-mannosidase	-	-	-	K01192 beta-mannosidase [EC:3.2.1.25] | (RefSeq) putative beta-mannosidase	http://www.genome.jp/dbget-bin/www_bget?smm:Smp_137150
Maker00022383	scaffold91	1717607	1717972	Maker00022383	-	26s protease regulatory subunit 10b	GO:0030433//ER-associated ubiquitin-dependent protein catabolic process; GO:0045899//positive regulation of RNA polymerase II transcriptional preinitiation complex assembly; GO:1901800//positive regulation of proteasomal protein catabolic process	GO:0008540//proteasome regulatory particle, base subcomplex; GO:0031595//nuclear proteasome complex; GO:0031597//cytosolic proteasome complex	GO:0005524//ATP binding; GO:0008233//peptidase activity; GO:0017025//TBP-class protein binding; GO:0036402//proteasome-activating ATPase activity	K03064 26S proteasome regulatory subunit T4 | (RefSeq) putative 26s protease regulatory subunit S10b	http://www.genome.jp/dbget-bin/www_bget?smm:Smp_017070
Maker00022380	scaffold91	1801588	1801849	-	-	-	-	-	-	-	-
Maker00022381	scaffold91	170666	203767	Maker00022381	-	catalase	GO:0000302//response to reactive oxygen species; GO:0001649//osteoblast differentiation; GO:0006641//triglyceride metabolic process; GO:0008203//cholesterol metabolic process; GO:0009060//aerobic respiration; GO:0009650//UV protection; GO:0014068//positive regulation of phosphatidylinositol 3-kinase signaling; GO:0020027//hemoglobin metabolic process; GO:0032088//negative regulation of NF-kappaB …	GO:0005739//mitochondrion; GO:0005778//peroxisomal membrane; GO:0005925//focal adhesion; GO:0070062//extracellular exosome	GO:0004046//aminoacylase activity; GO:0004096//catalase activity; GO:0005102//receptor binding; GO:0019899//enzyme binding; GO:0020037//heme binding; GO:0042803//protein homodimerization activity; GO:0046872//metal ion binding; GO:0050661//NADP binding	-	-
Maker00022386	scaffold91	1030894	1033287	-	-	-	-	-	-	-	-
Maker00022387	scaffold91	1719893	1749803	Maker00022387	-	26s protease regulatory subunit 10b	GO:0030433//ER-associated ubiquitin-dependent protein catabolic process; GO:0045899//positive regulation of RNA polymerase II transcriptional preinitiation complex assembly	GO:0008540//proteasome regulatory particle, base subcomplex; GO:0016020//membrane; GO:0031595//nuclear proteasome complex; GO:0031597//cytosolic proteasome complex	GO:0000166//nucleotide binding; GO:0017025//TBP-class protein binding; GO:0036402//proteasome-activating ATPase activity	K03064 26S proteasome regulatory subunit T4 | (RefSeq) putative 26s protease regulatory subunit S10b	http://www.genome.jp/dbget-bin/www_bget?smm:Smp_017070
Maker00019258	scaffold6841	4257	4881	-	-	-	-	-	-	-	-
Maker00019259	scaffold685	303151	304704	Maker00019259	-	cGMP-specific 3',5'-cyclic phosphodiesterase	-	-	-	K13298 dual 3',5'-cyclic-AMP and -GMP phosphodiesterase 11 [EC:3.1.4.17 3.1.4.35] | (RefSeq) putativ	http://www.genome.jp/dbget-bin/www_bget?smm:Smp_179590
Maker00021616	scaffold849	328541	328813	-	-	-	-	-	-	K21870 barrier-to-autointegration factor | (RefSeq) hypothetical protein	http://www.genome.jp/dbget-bin/www_bget?smm:Smp_012800
Maker00021611	scaffold848	190342	193031	-	-	-	-	-	-	-	-
Maker00021610	scaffold848	184477	186034	-	-	-	-	-	-	-	-
Maker00000252	scaffold101	360786	361313	Maker00000252	-	Collectin-11	-	-	-	-	-
Maker00021612	scaffold848	231319	237867	-	-	-	-	-	-	-	-
Maker00019788	scaffold711	409397	409799	-	-	-	-	-	-	-	-
Maker00019789	scaffold711	108537	140843	-	-	-	-	-	-	-	-
Maker00019784	scaffold7100	7723	8087	-	-	-	-	-	-	-	-
Maker00019785	scaffold711	24771	25339	-	-	-	-	-	-	-	-
Maker00019786	scaffold711	477892	481882	-	-	-	-	-	-	-	-
Maker00019787	scaffold711	339457	355801	-	-	-	-	-	-	-	-
Maker00019780	scaffold710	69655	80485	-	-	-	-	-	-	-	-
Maker00019781	scaffold710	17330	17530	-	-	-	-	-	-	-	-
Maker00019782	scaffold710	347574	347922	-	-	-	-	-	-	-	-
Maker00019783	scaffold710	236077	236409	-	-	-	-	-	-	-	-
Maker00012068	scaffold328	544934	547193	Maker00012068	-	CD82 antigen	-	-	-	K17353 tetraspanin-18 | (RefSeq) putative tetraspanin-CD63 receptor	http://www.genome.jp/dbget-bin/www_bget?smm:Smp_140000
Maker00019920	scaffold721	449205	449618	-	-	-	-	-	-	-	-
Maker00017945	scaffold607	69651	70577	-	-	-	-	-	-	-	-
Maker00012060	scaffold328	36428	36924	-	-	-	-	-	-	-	-
Maker00012061	scaffold328	1037306	1037596	-	-	-	-	-	-	-	-
Maker00012062	scaffold328	847724	848380	-	-	-	-	-	-	-	-
Maker00012063	scaffold328	192666	193511	Maker00012063	-	histone h2b- partial	-	GO:0005694//chromosome	GO:0005488//binding	-	-
Maker00012064	scaffold328	536968	540529	-	-	-	-	-	-	-	-
Maker00012065	scaffold328	821567	829395	Maker00012065	-	doublesex- and mab-3-related transcription factor a2-like isoform x2	GO:0006355//regulation of transcription, DNA-templated	GO:0005634//nucleus	GO:0003700//transcription factor activity, sequence-specific DNA binding; GO:0043565//sequence-specific DNA binding	K19489 doublesex- and mab-3-related transcription factor 2 | (RefSeq) doublesex and mab-3 related tr	http://www.genome.jp/dbget-bin/www_bget?smm:Smp_163870
Maker00012066	scaffold328	104215	104637	Maker00012066	-	-	-	-	-	K19941 synapsin | (RefSeq) putative synapsin	http://www.genome.jp/dbget-bin/www_bget?smm:Smp_126990
Maker00012067	scaffold328	869931	870431	-	-	-	-	-	-	-	-
Maker00017947	scaffold607	500913	504291	-	-	-	-	-	-	-	-
Maker00019924	scaffold721	204763	205086	-	-	-	-	-	-	-	-
Maker00017941	scaffold607	282227	290627	Maker00017941	-	dual serine threonine and tyrosine protein kinase	GO:0007275//multicellular organismal development; GO:0016310//phosphorylation	GO:0098590//plasma membrane region	GO:0004672//protein kinase activity	K20876 NIMA (never in mitosis gene a)-related kinase 7 [EC:2.7.11.1] | (RefSeq) serine/threonine kin	http://www.genome.jp/dbget-bin/www_bget?smm:Smp_097940
Maker00019926	scaffold721	343761	344737	-	-	-	-	-	-	-	-
Maker00022528	scaffold92	1323422	1335761	Maker00022528	-	-	-	-	-	-	-
Maker00022529	scaffold92	1231978	1233271	Maker00022529	-	trna 2-selenouridine synthase	-	-	GO:0003824//catalytic activity; GO:0097159//organic cyclic compound binding; GO:1901363//heterocyclic compound binding	-	-
Maker00022526	scaffold92	1341405	1345353	-	-	-	-	-	-	-	-
Maker00022527	scaffold92	789562	794809	-	-	-	-	-	-	-	-
Maker00022524	scaffold92	249544	254672	Maker00022524	-	Complement C5	-	-	-	no KO assigned | (RefSeq) putative macroglobulin/complement	http://www.genome.jp/dbget-bin/www_bget?smm:Smp_089670
Maker00022525	scaffold92	497260	497631	-	-	-	-	-	-	-	-
Maker00022522	scaffold92	975091	975793	Maker00022522	-	thioredoxin domain-containing protein 9	GO:0008616//queuosine biosynthetic process	GO:0005737//cytoplasm	GO:0008479//queuine tRNA-ribosyltransferase activity	no KO assigned | (RefSeq) thioredoxin domain containing protein 9-related	http://www.genome.jp/dbget-bin/www_bget?smm:Smp_028930
Maker00022523	scaffold92	39665	40316	-	-	-	-	-	-	-	-
Maker00022520	scaffold92	575544	576002	-	-	-	-	-	-	-	-
Maker00022521	scaffold92	1510670	1511095	Maker00022521	-	uncharacterized protein c15orf61 homolog	-	GO:0016021//integral component of membrane	-	-	-
Maker00017768	scaffold599	529357	564571	Maker00017768	-	camp-dependent protein kinase catalytic subunit prkx	GO:0006468//protein phosphorylation; GO:0007155//cell adhesion; GO:0009653//anatomical structure morphogenesis; GO:0044763//single-organism cellular process; GO:0048513//organ development; GO:0050789//regulation of biological process	-	GO:0004672//protein kinase activity	K19584 protein kinase X [EC:2.7.11.11] | (RefSeq) serine/threonine kinase	http://www.genome.jp/dbget-bin/www_bget?smm:Smp_194610
Maker00017769	scaffold599	863527	867984	Maker00017769	-	rho-associated protein kinase 1	GO:0007010//cytoskeleton organization; GO:0044763//single-organism cellular process; GO:0050794//regulation of cellular process	-	GO:0005488//binding; GO:0016301//kinase activity	K17388 Rho-associated protein kinase 2 [EC:2.7.11.1] | (RefSeq) serine/threonine kinase	http://www.genome.jp/dbget-bin/www_bget?smm:Smp_151140
Maker00012503	scaffold344	450154	452189	-	-	-	-	-	-	-	-
Maker00015730	scaffold495	85270	85533	-	-	-	-	-	-	no KO assigned | (RefSeq) hypothetical protein	http://www.genome.jp/dbget-bin/www_bget?smm:Smp_179530
Maker00012501	scaffold344	304795	317992	-	-	-	-	-	-	-	-
Maker00013339	scaffold3776	408	1930	-	-	-	-	-	-	-	-
Maker00013338	scaffold3772	11917	16086	-	-	-	-	-	-	-	-
Maker00013333	scaffold377	649853	670100	-	-	-	-	-	-	-	-
Maker00012507	scaffold344	598641	640132	Maker00012507	-	mitogen-activated protein kinase kinase kinase 1	GO:0006468//protein phosphorylation	-	GO:0004674//protein serine/threonine kinase activity; GO:0005524//ATP binding	K04416 mitogen-activated protein kinase kinase kinase 1 [EC:2.7.11.25] | (RefSeq) protein kinase	http://www.genome.jp/dbget-bin/www_bget?smm:Smp_050380
Maker00013331	scaffold377	278043	281424	Maker00013331	-	-	-	-	-	K18398 ectonucleotide pyrophosphatase/phosphodiesterase family member 5 [EC:3.1.-.-] | (RefSeq) puta	http://www.genome.jp/dbget-bin/www_bget?smm:Smp_104270
Maker00013330	scaffold377	60565	60987	-	-	-	-	-	-	-	-
Maker00013337	scaffold3772	11143	11703	-	-	-	-	-	-	-	-
Maker00013336	scaffold377	537191	537490	-	-	-	-	-	-	-	-
Maker00013335	scaffold377	293066	296813	Maker00013335	-	Ectonucleotide pyrophosphatase/phosphodiesterase family member 6	-	-	-	K18398 ectonucleotide pyrophosphatase/phosphodiesterase family member 5 [EC:3.1.-.-] | (RefSeq) puta	http://www.genome.jp/dbget-bin/www_bget?smm:Smp_104270
Maker00013334	scaffold377	621304	622101	-	-	-	-	-	-	-	-
Maker00015737	scaffold4952	2512	2715	-	-	-	-	-	-	-	-
Maker00012504	scaffold344	60583	66968	Maker00012504	-	-	-	-	-	-	-
Maker00005299	scaffold159	999112	1010638	Maker00005299	-	Transmembrane protein 104	-	-	-	no KO assigned | (RefSeq) hypothetical protein	http://www.genome.jp/dbget-bin/www_bget?smm:Smp_174410
Maker00005298	scaffold159	676016	680478	Maker00005298	-	torsin-like protein	GO:0044699//single-organism process; GO:0051085//chaperone mediated protein folding requiring cofactor; GO:0071218//cellular response to misfolded protein	GO:0000922//spindle pole; GO:0005783//endoplasmic reticulum; GO:0005818//aster; GO:0005886//plasma membrane; GO:0016021//integral component of membrane; GO:0048471//perinuclear region of cytoplasm	GO:0005524//ATP binding	K22990 torsin-1 | (RefSeq) putative torsin A	http://www.genome.jp/dbget-bin/www_bget?smm:Smp_136740
Maker00005297	scaffold159	1061880	1063338	Maker00005297	-	transmembrane protein 104	-	GO:0016021//integral component of membrane	-	no KO assigned | (RefSeq) hypothetical protein	http://www.genome.jp/dbget-bin/www_bget?smm:Smp_174410
Maker00005296	scaffold159	1200599	1234736	Maker00005296	-	Anoctamin-7	-	-	-	K19501 anoctamin-7 | (RefSeq) putative anoctamin	http://www.genome.jp/dbget-bin/www_bget?smm:Smp_083770
Maker00005295	scaffold159	1172457	1172666	-	-	-	-	-	-	-	-
Maker00005294	scaffold1589	125164	125755	-	-	-	-	-	-	-	-
Maker00005293	scaffold1589	65195	67493	Maker00005293	-	succinyl- ligase	GO:0008152//metabolic process	GO:0043231//intracellular membrane-bounded organelle	GO:0016874//ligase activity; GO:0032550//purine ribonucleoside binding; GO:0032555//purine ribonucleotide binding; GO:0035639//purine ribonucleoside triphosphate binding	K01900 succinyl-CoA synthetase beta subunit [EC:6.2.1.4 6.2.1.5] | (RefSeq) putative succinyl-CoA sy	http://www.genome.jp/dbget-bin/www_bget?smm:Smp_060820
Maker00005292	scaffold1589	50326	57560	Maker00005292	-	tnf receptor-associated factor 6	GO:0050896//response to stimulus	-	-	-	-
Maker00005291	scaffold1588	137074	137373	-	-	-	-	-	-	-	-
Maker00005290	scaffold1588	36484	43867	Maker00005290	-	Mitogen-activated protein kinase kinase kinase A	-	-	-	-	-
Maker00003923	scaffold1392	77751	85019	Maker00003923	-	Protein virilizer homolog	-	-	-	K22910 protein virilizer | (RefSeq) hypothetical protein	http://www.genome.jp/dbget-bin/www_bget?smm:Smp_153720
Maker00003922	scaffold1392	125122	125828	Maker00003922	-	tubulin beta chain	GO:0007017//microtubule-based process	GO:0005737//cytoplasm; GO:0005874//microtubule	GO:0003924//GTPase activity; GO:0005200//structural constituent of cytoskeleton; GO:0005525//GTP binding	K07375 tubulin beta | (RefSeq) tubulin beta chain,putative	http://www.genome.jp/dbget-bin/www_bget?smm:Smp_078040
Maker00003921	scaffold1391	34765	35537	-	-	-	-	-	-	-	-
Maker00003920	scaffold1391	9682	10313	-	-	-	-	-	-	-	-
Maker00003927	scaffold1392	124391	124642	Maker00003927	-	tubulin beta chain	GO:0007017//microtubule-based process	GO:0005737//cytoplasm; GO:0005874//microtubule	GO:0003924//GTPase activity; GO:0005200//structural constituent of cytoskeleton; GO:0005525//GTP binding	K07375 tubulin beta | (RefSeq) tubulin beta chain,putative	http://www.genome.jp/dbget-bin/www_bget?smm:Smp_078040
Maker00003926	scaffold1392	398	33538	Maker00003926	-	6 phosphofructokinase	GO:0006096//glycolytic process	GO:0005737//cytoplasm	GO:0000166//nucleotide binding; GO:0016301//kinase activity; GO:0043167//ion binding	K00850 6-phosphofructokinase 1 [EC:2.7.1.11] | (RefSeq) 6-phosphofructokinase	http://www.genome.jp/dbget-bin/www_bget?smm:Smp_043670.1
Maker00003925	scaffold1392	137511	137805	-	-	-	-	-	-	-	-
Maker00003924	scaffold1392	70349	73691	Maker00003924	-	histone h3 type 2	GO:0006335//DNA replication-dependent nucleosome assembly; GO:0051290//protein heterotetramerization; GO:0060968//regulation of gene silencing; GO:0098609//cell-cell adhesion	GO:0000784//nuclear chromosome, telomeric region; GO:0000788//nuclear nucleosome; GO:0005913//cell-cell adherens junction; GO:0016020//membrane; GO:0043234//protein complex; GO:0070062//extracellular exosome	GO:0031492//nucleosomal DNA binding; GO:0042393//histone binding; GO:0046982//protein heterodimerization activity; GO:0098641//cadherin binding involved in cell-cell adhesion	K11253 histone H3 | (RefSeq) putative histone H3	http://www.genome.jp/dbget-bin/www_bget?smm:Smp_089860
Maker00003929	scaffold1393	24514	31587	-	-	-	-	-	-	-	-
Maker00003928	scaffold1393	113237	123591	Maker00003928	-	phosphatidylinositol 3-kinase regulatory subunit beta isoform x1	GO:0006644//phospholipid metabolic process; GO:0007165//signal transduction; GO:0016310//phosphorylation	-	GO:0035014//phosphatidylinositol 3-kinase regulator activity	K02649 phosphoinositide-3-kinase regulatory subunit alpha/beta/delta | (RefSeq) putative gtpase acti	http://www.genome.jp/dbget-bin/www_bget?smm:Smp_196030
Maker00004654	scaffold1496	112018	117857	Maker00004654	-	Papilin	-	-	-	no KO assigned | (RefSeq) putative kunitz-type protease inhibitor	http://www.genome.jp/dbget-bin/www_bget?smm:Smp_180810
Maker00004655	scaffold1496	68287	68844	-	-	-	-	-	-	-	-
Maker00004656	scaffold1497	150153	150455	-	-	-	-	-	-	-	-
Maker00004657	scaffold1497	102995	107587	-	-	-	-	-	-	no KO assigned | (RefSeq) hypothetical protein	http://www.genome.jp/dbget-bin/www_bget?smm:Smp_123400
Maker00004650	scaffold1495	243128	243661	-	-	-	-	-	-	-	-
Maker00004651	scaffold1496	8425	8742	-	-	-	-	-	-	-	-
Maker00004652	scaffold1496	120316	125722	-	-	-	-	-	-	-	-
Maker00004653	scaffold1496	98386	99522	-	-	-	-	-	-	-	-
Maker00004658	scaffold1497	42854	44203	-	-	-	-	-	-	-	-
Maker00004659	scaffold1497	98841	99200	-	-	-	-	-	-	-	-
Maker00016200	scaffold517	193790	194410	-	-	-	-	-	-	-	-
Maker00016201	scaffold517	195281	195586	-	-	-	-	-	-	-	-
Maker00016202	scaffold517	400815	410588	Maker00016202	-	WD repeat and FYVE domain-containing protein 3	-	-	-	K22262 WD repeat and FYVE domain-containing protein 3 | (RefSeq) beige/beach protein-related	http://www.genome.jp/dbget-bin/www_bget?smm:Smp_135870
Maker00016203	scaffold517	383908	390406	Maker00016203	-	WD repeat and FYVE domain-containing protein 3	-	-	-	K22262 WD repeat and FYVE domain-containing protein 3 | (RefSeq) beige/beach protein-related	http://www.genome.jp/dbget-bin/www_bget?smm:Smp_135870
Maker00016204	scaffold517	822414	824948	Maker00016204	-	dynein heavy chain axonemal	-	-	GO:0000166//nucleotide binding; GO:0017111//nucleoside-triphosphatase activity	-	-
Maker00016205	scaffold517	541577	541801	-	-	-	-	-	-	-	-
Maker00016206	scaffold517	737609	740882	Maker00016206	-	dynein heavy chain axonemal	-	GO:0043226//organelle; GO:0044464//cell part	GO:0000166//nucleotide binding; GO:0017111//nucleoside-triphosphatase activity	-	-
Maker00016207	scaffold517	241279	241566	-	-	-	-	-	-	-	-
Maker00016208	scaffold517	777313	798660	Maker00016208	-	Dynein heavy chain 10, axonemal	-	-	-	-	-
Maker00016209	scaffold517	378032	378759	-	-	-	-	-	-	-	-
Maker00000024	scaffold1	628425	628646	-	-	-	-	-	-	-	-
Maker00013514	scaffold384	646274	647107	-	-	-	-	-	-	K17768 mitochondrial import receptor subunit TOM70 | (RefSeq) putative heat shock protein 70 (hsp70)	http://www.genome.jp/dbget-bin/www_bget?smm:Smp_010930
Maker00007350	scaffold1950	60443	60631	-	-	-	-	-	-	-	-
Maker00007351	scaffold1950	22526	22825	-	-	-	-	-	-	-	-
Maker00007352	scaffold1952	27691	28132	Maker00007352	-	UPF0545 protein C22orf39 homolog	-	-	-	-	-
Maker00007353	scaffold1952	12183	12605	-	-	-	-	-	-	-	-
Maker00007354	scaffold1953	32781	34549	-	-	-	-	-	-	-	-
Maker00007355	scaffold1953	19334	22022	-	-	-	-	-	-	-	-
Maker00007356	scaffold1954	37620	63058	Maker00007356	-	microtubule-associated serine threonine-protein kinase 3 isoform x1	-	-	GO:0016740//transferase activity	-	-
Maker00007357	scaffold1954	30224	36107	Maker00007357	-	microtubule-associated serine threonine-protein kinase partial	GO:0018105//peptidyl-serine phosphorylation; GO:0035556//intracellular signal transduction	GO:0005622//intracellular	GO:0000166//nucleotide binding; GO:0004674//protein serine/threonine kinase activity; GO:0016746//transferase activity, transferring acyl groups; GO:0043167//ion binding	K08789 microtubule-associated serine/threonine kinase [EC:2.7.11.1] | (RefSeq) serine/threonine kina	http://www.genome.jp/dbget-bin/www_bget?smm:Smp_157890
Maker00007358	scaffold1955	64978	74742	Maker00007358	-	-	-	-	-	-	-
Maker00007359	scaffold1955	30016	33485	-	-	-	-	-	-	-	-
Maker00017153	scaffold566	487233	487568	-	-	-	-	-	-	-	-
Maker00017152	scaffold566	420174	420659	-	-	-	-	-	-	-	-
Maker00017151	scaffold566	48475	73756	-	-	-	-	-	-	-	-
Maker00017150	scaffold566	19867	23210	Maker00017150	-	Macrophage-expressed gene 1 protein	-	-	-	no KO assigned | (RefSeq) hypothetical protein	http://www.genome.jp/dbget-bin/www_bget?smm:Smp_135290
Maker00017157	scaffold566	945501	950785	-	-	-	-	-	-	-	-
Maker00017156	scaffold566	120391	122324	-	-	-	-	-	-	-	-
Maker00017155	scaffold566	944940	945271	-	-	-	-	-	-	-	-
Maker00017154	scaffold566	941347	943758	Maker00017154	-	tnf receptor-associated factor 5	GO:0007165//signal transduction	-	-	K09848 TNF receptor-associated factor 4 | (RefSeq) tnf receptor-associated factor, putative	http://www.genome.jp/dbget-bin/www_bget?smm:Smp_168390
Maker00017159	scaffold566	31765	34973	Maker00017159	-	Macrophage-expressed gene 1 protein	-	-	-	no KO assigned | (RefSeq) hypothetical protein	http://www.genome.jp/dbget-bin/www_bget?smm:Smp_135290
Maker00017158	scaffold566	375882	377040	-	-	-	-	-	-	K23281 vacuolar protein sorting-associated protein 33B | (RefSeq) putative vacuolar protein sorting	http://www.genome.jp/dbget-bin/www_bget?smm:Smp_024000
Maker00002726	scaffold1253	18754	24328	-	-	-	-	-	-	no KO assigned | (RefSeq) hypothetical protein	http://www.genome.jp/dbget-bin/www_bget?smm:Smp_019350
Maker00002727	scaffold1253	18163	18733	-	-	-	-	-	-	no KO assigned | (RefSeq) putative sm29	http://www.genome.jp/dbget-bin/www_bget?smm:Smp_072190
Maker00002724	scaffold1251	217312	218460	-	-	-	-	-	-	-	-
Maker00002725	scaffold1252	60788	61054	-	-	-	-	-	-	-	-
Maker00002722	scaffold1251	152934	160554	Maker00002722	-	protein partial	GO:0001889//liver development; GO:0006888//ER to Golgi vesicle-mediated transport; GO:0007029//endoplasmic reticulum organization; GO:0010842//retina layer formation; GO:0036372//opsin transport; GO:0042462//eye photoreceptor cell development; GO:0051216//cartilage development; GO:0055123//digestive system development; GO:0070278//extracellular matrix constituent secretion	GO:0070971//endoplasmic reticulum exit site	-	K14004 protein transport protein SEC13 | (RefSeq) putative protein transport protein Sec13	http://www.genome.jp/dbget-bin/www_bget?smm:Smp_090870
Maker00002723	scaffold1251	166378	177574	Maker00002723	-	spectrin alpha actinin	-	-	GO:0005509//calcium ion binding	K06114 spectrin alpha | (RefSeq) Spectrin beta chain, brain 4 (Spectrin, non-erythroid beta chain 4)	http://www.genome.jp/dbget-bin/www_bget?smm:Smp_170310
Maker00002720	scaffold1250	214738	215341	-	-	-	-	-	-	-	-
Maker00002721	scaffold1250	106219	109900	-	-	-	-	-	-	-	-
Maker00002728	scaffold1253	34033	48777	-	-	-	-	-	-	-	-
Maker00002729	scaffold1253	87115	91659	-	-	-	-	-	-	-	-
Maker00009600	scaffold248	1546375	1548042	-	-	-	-	-	-	-	-
Maker00009601	scaffold248	1342206	1347615	-	-	-	-	-	-	-	-
Maker00009602	scaffold248	361680	363188	Maker00009602	-	aminoacylase-1	GO:0008152//metabolic process	-	GO:0016787//hydrolase activity	K14677 aminoacylase [EC:3.5.1.14] | (RefSeq) aminoacylase (M20 family)	http://www.genome.jp/dbget-bin/www_bget?smm:Smp_019630
Maker00009603	scaffold248	1535217	1541620	Maker00009603	-	dynein light chain cytoplasmic	GO:0006888//ER to Golgi vesicle-mediated transport; GO:0007017//microtubule-based process; GO:0008039//synaptic target recognition; GO:0016236//macroautophagy; GO:0019886//antigen processing and presentation of exogenous peptide antigen via MHC class II; GO:1900740//positive regulation of protein insertion into mitochondrial membrane involved in apoptotic signaling pathway	GO:0005634//nucleus; GO:0005739//mitochondrion; GO:0005813//centrosome; GO:0005829//cytosol; GO:0005874//microtubule; GO:0005886//plasma membrane; GO:0016459//myosin complex; GO:0030286//dynein complex; GO:0043186//P granule; GO:0097542//ciliary tip	GO:0003774//motor activity; GO:0008092//cytoskeletal protein binding	K10418 dynein light chain LC8-type | (RefSeq) putative cytoplasmic dynein light chain	http://www.genome.jp/dbget-bin/www_bget?smm:Smp_040680
Maker00009604	scaffold248	1445540	1445966	-	-	-	-	-	-	-	-
Maker00009605	scaffold248	823513	831466	Maker00009605	-	tubulin alpha chain-like	-	GO:0005856//cytoskeleton	GO:0000166//nucleotide binding	K07374 tubulin alpha | (RefSeq) putative alpha tubulin	http://www.genome.jp/dbget-bin/www_bget?smm:Smp_090120.1
Maker00009606	scaffold248	790518	794461	Maker00009606	-	-	-	-	-	K15305 vacuole morphology and inheritance protein 14 | (RefSeq) hypothetical protein	http://www.genome.jp/dbget-bin/www_bget?smm:Smp_172820
Maker00009607	scaffold248	786824	787381	Maker00009607	-	Protein VAC14 homolog	-	-	-	K15305 vacuole morphology and inheritance protein 14 | (RefSeq) hypothetical protein	http://www.genome.jp/dbget-bin/www_bget?smm:Smp_172820
Maker00009608	scaffold248	1402215	1402517	-	-	-	-	-	-	-	-
Maker00009609	scaffold2480	5594	5785	-	-	-	-	-	-	-	-
Maker00006403	scaffold1773	154807	156948	Maker00006403	-	Glioma pathogenesis-related protein 1	-	-	-	no KO assigned | (RefSeq) venom allergen-like (VAL) 27 protein	http://www.genome.jp/dbget-bin/www_bget?smm:Smp_154290
Maker00006402	scaffold1773	47572	48720	-	-	-	-	-	-	-	-
Maker00006401	scaffold1772	162944	163644	-	-	-	-	-	-	-	-
Maker00006400	scaffold1772	89357	101573	-	-	-	-	-	-	-	-
Maker00006407	scaffold1773	82389	82769	-	-	-	-	-	-	-	-
Maker00006406	scaffold1773	118765	126778	Maker00006406	-	-	-	-	-	-	-
Maker00006405	scaffold1773	27781	39055	-	-	-	-	-	-	-	-
Maker00006404	scaffold1773	63214	63689	Maker00006404	-	rna polymerase ii subunit a c-terminal domain phosphatase ssu72	GO:0006366//transcription from RNA polymerase II promoter; GO:0006397//mRNA processing; GO:0006470//protein dephosphorylation	GO:0005634//nucleus	GO:0004721//phosphoprotein phosphatase activity	-	-
Maker00006409	scaffold1774	38422	38865	-	-	-	-	-	-	-	-
Maker00006408	scaffold1774	9698	9994	-	-	-	-	-	-	-	-
Maker00002898	scaffold1273	131564	133209	-	-	-	-	-	-	-	-
Maker00002899	scaffold1273	106796	110561	-	-	-	-	-	-	no KO assigned | (RefSeq) hypothetical protein	http://www.genome.jp/dbget-bin/www_bget?smm:Smp_067940
Maker00002894	scaffold1272	28696	29449	-	-	-	-	-	-	-	-
Maker00002895	scaffold1272	64539	78572	Maker00002895	-	protein-serine o-palmitoleoyltransferase porcupine-like	GO:0090304//nucleic acid metabolic process	-	-	-	-
Maker00002896	scaffold1272	43975	47339	Maker00002896	-	Probable phospholipase D F09G2.8	-	-	-	K16860 phospholipase D3/4 [EC:3.1.4.4] | (RefSeq) phospholipase d-related	http://www.genome.jp/dbget-bin/www_bget?smm:Smp_160830
Maker00002897	scaffold1272	28017	28331	-	-	-	-	-	-	-	-
Maker00002890	scaffold1272	90529	91031	Maker00002890	-	Ubiquitin-like protein ISG15	-	-	-	-	-
Maker00002891	scaffold1272	176949	177340	-	-	-	-	-	-	-	-
Maker00002892	scaffold1272	7910	16106	-	-	-	-	-	-	-	-
Maker00002893	scaffold1272	36308	36829	Maker00002893	-	Phospholipase D3	-	-	-	K16860 phospholipase D3/4 [EC:3.1.4.4] | (RefSeq) phospholipase d-related	http://www.genome.jp/dbget-bin/www_bget?smm:Smp_160830
Maker00010318	scaffold269	471037	478608	Maker00010318	-	wd repeat-containing protein 46	-	GO:0044424//intracellular part	-	K14768 U3 small nucleolar RNA-associated protein 7 | (RefSeq) hypothetical protein	http://www.genome.jp/dbget-bin/www_bget?smm:Smp_120350
Maker00010319	scaffold269	309179	309454	-	-	-	-	-	-	-	-
Maker00010310	scaffold2682	10336	10851	-	-	-	-	-	-	-	-
Maker00010311	scaffold269	174288	174666	-	-	-	-	-	-	-	-
Maker00010312	scaffold269	280788	281351	Maker00010312	-	Protein EFR3 homolog B	-	-	-	K21842 protein EFR3 | (RefSeq) hypothetical protein	http://www.genome.jp/dbget-bin/www_bget?smm:Smp_158300
Maker00010313	scaffold269	115833	117478	Maker00010313	-	ubiquitin-conjugating enzyme e2 j2	GO:0006464//cellular protein modification process; GO:0044710//single-organism metabolic process; GO:0044763//single-organism cellular process	-	GO:0016740//transferase activity	-	-
Maker00010314	scaffold269	109939	110483	-	-	-	-	-	-	-	-
Maker00010315	scaffold269	197529	220828	Maker00010315	-	katanin p60 atpase-containing subunit a-like 2 isoform x1	GO:0051013//microtubule severing	GO:0005737//cytoplasm; GO:0005874//microtubule	GO:0005524//ATP binding; GO:0008017//microtubule binding; GO:0008568//microtubule-severing ATPase activity	K07767 katanin p60 ATPase-containing subunit A1 [EC:5.6.1.1] | (RefSeq) katanin-related	http://www.genome.jp/dbget-bin/www_bget?smm:Smp_140150
Maker00010316	scaffold269	779938	783456	-	-	-	-	-	-	no KO assigned | (RefSeq) hypothetical protein	http://www.genome.jp/dbget-bin/www_bget?smm:Smp_141650
Maker00010317	scaffold269	485452	501089	Maker00010317	-	intraflagellar transport protein 81 homolog	GO:0044782//cilium organization	GO:0031514//motile cilium; GO:0044441//ciliary part	-	K19677 intraflagellar transport protein 81 | (RefSeq) putative intraflagellar transport 81 (Carnitin	http://www.genome.jp/dbget-bin/www_bget?smm:Smp_139730
Maker00010233	scaffold266	1381285	1383375	-	-	-	-	-	-	-	-
Maker00001199	scaffold110	44620	44865	-	-	-	-	-	-	-	-
Maker00008553	scaffold22	724076	755807	Maker00008553	-	partial	GO:0006897//endocytosis; GO:0007032//endosome organization; GO:0008333//endosome to lysosome transport; GO:0048812//neuron projection morphogenesis	GO:0005769//early endosome; GO:0005770//late endosome	GO:0035091//phosphatidylinositol binding	K23858 | (RefSeq) putative zinc finger protein	http://www.genome.jp/dbget-bin/www_bget?smm:Smp_055130.1
Maker00008552	scaffold22	1044839	1050263	-	-	-	-	-	-	K15032 mTERF domain-containing protein, mitochondrial | (RefSeq) hypothetical protein	http://www.genome.jp/dbget-bin/www_bget?smm:Smp_171940
Maker00008551	scaffold22	1799169	1799357	-	-	-	-	-	-	-	-
Maker00008550	scaffold22	360989	361631	Maker00008550	-	6 phosphofructokinase	GO:0006096//glycolytic process	-	GO:0000166//nucleotide binding; GO:0016301//kinase activity; GO:0043167//ion binding	-	-
Maker00000768	scaffold1060	256077	258110	Maker00000768	-	dna topoisomerase 1	GO:0006260//DNA replication; GO:0006265//DNA topological change; GO:0006338//chromatin remodeling; GO:0007059//chromosome segregation; GO:0012501//programmed cell death; GO:0016310//phosphorylation; GO:0016925//protein sumoylation; GO:0032922//circadian regulation of gene expression; GO:0042493//response to drug	GO:0000932//cytoplasmic mRNA processing body; GO:0005654//nucleoplasm; GO:0005730//nucleolus; GO:0031298//replication fork protection complex	GO:0001046//core promoter sequence-specific DNA binding; GO:0003682//chromatin binding; GO:0003917//DNA topoisomerase type I activity; GO:0005515//protein binding; GO:0044822//poly(A) RNA binding	K03163 DNA topoisomerase I [EC:5.6.2.1] | (RefSeq) putative dna topoisomerase type I	http://www.genome.jp/dbget-bin/www_bget?smm:Smp_033050.1
Maker00000769	scaffold1060	236742	237101	-	-	-	-	-	-	-	-
Maker00008555	scaffold22	1709673	1710141	-	-	-	-	-	-	-	-
Maker00008554	scaffold22	1585599	1585849	-	-	-	-	-	-	-	-
Maker00000764	scaffold106	232498	244864	-	-	-	-	-	-	-	-
Maker00000765	scaffold106	728271	759315	Maker00000765	-	Filamin-C	-	-	-	K04437 filamin | (RefSeq) filamin	http://www.genome.jp/dbget-bin/www_bget?smm:Smp_000100
Maker00008559	scaffold22	979527	980354	-	-	-	-	-	-	-	-
Maker00008558	scaffold22	145879	146998	-	-	-	-	-	-	-	-
Maker00000760	scaffold106	508464	510115	Maker00000760	-	histone h4-like	GO:0006334//nucleosome assembly; GO:0006352//DNA-templated transcription, initiation	GO:0000786//nucleosome; GO:0005634//nucleus; GO:0016021//integral component of membrane	GO:0003677//DNA binding; GO:0046982//protein heterodimerization activity	K11254 histone H4 | (RefSeq) putative histone H4	http://www.genome.jp/dbget-bin/www_bget?smm:Smp_053390
Maker00000761	scaffold106	602771	604186	Maker00000761	-	Kinesin-like protein unc-104	-	-	-	no KO assigned | (RefSeq) kif1, putative	http://www.genome.jp/dbget-bin/www_bget?smm:Smp_022720
Maker00000762	scaffold106	874600	879574	Maker00000762	-	E3 ubiquitin-protein ligase mind-bomb	-	-	-	-	-
Maker00000763	scaffold106	438000	438676	-	-	-	-	-	-	-	-
Maker00001192	scaffold11	607135	624585	Maker00001192	-	actin-related protein 2 3 complex subunit 1a	-	GO:0043226//organelle; GO:0044464//cell part	GO:0005515//protein binding	K05757 actin related protein 2/3 complex, subunit 1A/1B | (RefSeq) arp2/3 complex subunit 41-related	http://www.genome.jp/dbget-bin/www_bget?smm:Smp_134400
Maker00010238	scaffold266	689550	702898	Maker00010238	-	synapse-associated protein	GO:0032501//multicellular organismal process; GO:0044763//single-organism cellular process	GO:0043005//neuron projection; GO:0098590//plasma membrane region; GO:0098794//postsynapse	GO:0005515//protein binding	no KO assigned | (RefSeq) cell polarity protein	http://www.genome.jp/dbget-bin/www_bget?smm:Smp_039650
Maker00000498	scaffold1033	304754	305131	-	-	-	-	-	-	-	-
Maker00000499	scaffold1034	147089	155684	Maker00000499	-	Methylmalonic aciduria type A protein, mitochondrial	-	-	-	-	-
Maker00000492	scaffold1033	386826	392404	Maker00000492	-	-	-	-	-	K17352 tetraspanin-11 | (RefSeq) tetraspanin, putative	http://www.genome.jp/dbget-bin/www_bget?smm:Smp_174630
Maker00000493	scaffold1033	346222	346564	-	-	-	-	-	-	-	-
Maker00000490	scaffold1033	292716	293643	-	-	-	-	-	-	-	-
Maker00000491	scaffold1033	400017	401377	Maker00000491	-	Methylglutaconyl-CoA hydratase, mitochondrial	-	-	-	-	-
Maker00000496	scaffold1033	4265	4672	-	-	-	-	-	-	-	-
Maker00000497	scaffold1033	110437	114773	Maker00000497	-	acetylcholine receptor subunit alpha-like	GO:0006811//ion transport; GO:0007268//synaptic transmission; GO:0050896//response to stimulus	GO:0005886//plasma membrane; GO:0044425//membrane part	-	K05312 nicotinic acetylcholine receptor, invertebrate | (RefSeq) nAChR subunit (ShAR1-alpha-like)	http://www.genome.jp/dbget-bin/www_bget?smm:Smp_031680
Maker00000494	scaffold1033	99117	99405	-	-	-	-	-	-	-	-
Maker00000495	scaffold1033	251671	252360	Maker00000495	-	MORN repeat-containing protein 5	-	-	-	no KO assigned | (RefSeq) hypothetical protein	http://www.genome.jp/dbget-bin/www_bget?smm:Smp_143580
Maker00019296	scaffold689	103985	109816	Maker00019296	-	nuclear protein localization protein 4 homolog	-	-	GO:0005515//protein binding	-	-
Maker00014078	scaffold4080	6737	7817	-	-	-	-	-	-	-	-
Maker00014549	scaffold4288	13432	13731	-	-	-	-	-	-	-	-
Maker00014548	scaffold4288	2762	18587	-	-	-	-	-	-	-	-
Maker00014541	scaffold428	398613	409024	Maker00014541	-	b9 domain-containing protein 2	GO:0001736//establishment of planar polarity; GO:0007163//establishment or maintenance of cell polarity; GO:0036372//opsin transport	GO:0005813//centrosome; GO:0016020//membrane; GO:0036038//TCTN-B9D complex; GO:0036064//ciliary basal body	GO:0043015//gamma-tubulin binding	K16745 B9 domain-containing protein 2 | (RefSeq) hypothetical protein	http://www.genome.jp/dbget-bin/www_bget?smm:Smp_076860
Maker00014540	scaffold428	538795	539115	Maker00014540	-	mitochondrial import inner membrane translocase subunit tim9	GO:0045039//protein import into mitochondrial inner membrane; GO:0072321//chaperone-mediated protein transport	GO:0042719//mitochondrial intermembrane space protein transporter complex; GO:0042721//mitochondrial inner membrane protein insertion complex	GO:0008565//protein transporter activity; GO:0046872//metal ion binding	K17777 mitochondrial import inner membrane translocase subunit TIM9 | (RefSeq) hypothetical protein	http://www.genome.jp/dbget-bin/www_bget?smm:Smp_123240
Maker00014543	scaffold428	947611	948005	Maker00014543	-	atp synthase subunit mitochondrial-like	GO:0015986//ATP synthesis coupled proton transport	GO:0000275//mitochondrial proton-transporting ATP synthase complex, catalytic core F(1)	GO:0046933//proton-transporting ATP synthase activity, rotational mechanism; GO:0046961//proton-transporting ATPase activity, rotational mechanism	K02134 F-type H+-transporting ATPase subunit delta | (RefSeq) ATP synthase delta chain, mitochondria	http://www.genome.jp/dbget-bin/www_bget?smm:Smp_082120
Maker00014542	scaffold428	114155	124683	Maker00014542	-	sodium-dependent transporter	GO:0006836//neurotransmitter transport; GO:0055085//transmembrane transport	GO:0016021//integral component of membrane	GO:0005328//neurotransmitter:sodium symporter activity	no KO assigned | (RefSeq) sodium-dependent neurotransmitter transporter,putative	http://www.genome.jp/dbget-bin/www_bget?smm:Smp_129930
Maker00014545	scaffold428	985263	985625	-	-	-	-	-	-	-	-
Maker00014544	scaffold428	456074	457108	-	-	-	-	-	-	-	-
Maker00014547	scaffold428	927440	929232	-	-	-	-	-	-	-	-
Maker00014546	scaffold428	856975	865199	Maker00014546	-	forkhead box protein k2	GO:0045944//positive regulation of transcription from RNA polymerase II promoter	GO:0005654//nucleoplasm	GO:0000287//magnesium ion binding; GO:0000978//RNA polymerase II core promoter proximal region sequence-specific DNA binding; GO:0001077//transcriptional activator activity, RNA polymerase II core promoter proximal region sequence-specific binding; GO:0005515//protein binding	K09404 forkhead box protein K | (RefSeq) putative forkhead protein/ forkhead protein domain	http://www.genome.jp/dbget-bin/www_bget?smm:Smp_135710
Maker00012268	scaffold335	572065	572528	-	-	-	-	-	-	K17065 dynamin 1-like protein [EC:3.6.5.5] | (RefSeq) putative dynamin	http://www.genome.jp/dbget-bin/www_bget?smm:Smp_067280
Maker00012269	scaffold335	240265	245388	-	-	-	-	-	-	-	-
Maker00012262	scaffold335	132091	136489	Maker00012262	-	fggy carbohydrate kinase domain-containing protein	GO:0008152//metabolic process; GO:0034976//response to endoplasmic reticulum stress	-	GO:0016772//transferase activity, transferring phosphorus-containing groups	-	-
Maker00012263	scaffold335	626271	626832	Maker00012263	-	heat shock 70 kda protein 4-like	GO:0010604//positive regulation of macromolecule metabolic process; GO:0044763//single-organism cellular process; GO:0048522//positive regulation of cellular process; GO:0080135//regulation of cellular response to stress	GO:0005576//extracellular region; GO:0005634//nucleus; GO:0031982//vesicle; GO:0044444//cytoplasmic part; GO:0044446//intracellular organelle part; GO:0070013//intracellular organelle lumen	GO:0000166//nucleotide binding; GO:0005515//protein binding	K09485 heat shock protein 110kDa | (RefSeq) heat shock protein 70 (hsp70)-4, putative	http://www.genome.jp/dbget-bin/www_bget?smm:Smp_069130.1
Maker00012260	scaffold335	93976	97362	Maker00012260	-	FGGY carbohydrate kinase domain-containing protein	-	-	-	-	-
Maker00012261	scaffold335	176060	176479	-	-	-	-	-	-	-	-
Maker00012266	scaffold335	173051	173776	Maker00012266	-	fggy carbohydrate kinase domain-containing protein	GO:0008152//metabolic process	-	GO:0016772//transferase activity, transferring phosphorus-containing groups	-	-
Maker00012267	scaffold335	73029	77265	Maker00012267	-	heterogeneous nuclear ribonucleoprotein q isoform x1	-	-	GO:0005488//binding	no KO assigned | (RefSeq) apobec-1 complementation factor-related	http://www.genome.jp/dbget-bin/www_bget?smm:Smp_144450
Maker00012264	scaffold335	72431	72802	-	-	-	-	-	-	-	-
Maker00012265	scaffold335	70292	70756	-	-	-	-	-	-	-	-
Maker00016947	scaffold556	444441	444915	-	-	-	-	-	-	-	-
Maker00016946	scaffold556	113228	113419	-	-	-	-	-	-	-	-
Maker00016945	scaffold556	486467	487490	Maker00016945	-	---	-	-	-	K01875 seryl-tRNA synthetase [EC:6.1.1.11] | (RefSeq) seryl-tRNA synthetase	http://www.genome.jp/dbget-bin/www_bget?smm:Smp_053610
Maker00016944	scaffold556	159918	160926	Maker00016944	-	transmembrane emp24 domain-containing protein 7	-	GO:0005783//endoplasmic reticulum; GO:0044425//membrane part	-	K20349 p24 family protein gamma-3 | (RefSeq) putative cop-coated vesicle membrane protein P24 (emp24	http://www.genome.jp/dbget-bin/www_bget?smm:Smp_140180
Maker00016943	scaffold556	386331	391426	Maker00016943	-	probable proline--trna mitochondrial	-	-	GO:0016874//ligase activity; GO:0097159//organic cyclic compound binding; GO:1901363//heterocyclic compound binding	K01881 prolyl-tRNA synthetase [EC:6.1.1.15] | (RefSeq) putative prolyl-tRNA synthetase	http://www.genome.jp/dbget-bin/www_bget?smm:Smp_025260
Maker00016942	scaffold5554	903	9472	-	-	-	-	-	-	-	-
Maker00016941	scaffold555	9240	27715	Maker00016941	-	Ceroid-lipofuscinosis neuronal protein 6	-	-	-	-	-
Maker00016940	scaffold555	413540	433521	Maker00016940	-	phosphatidate photoreceptor-specific	GO:0006655//phosphatidylglycerol biosynthetic process; GO:0016024//CDP-diacylglycerol biosynthetic process	GO:0005789//endoplasmic reticulum membrane; GO:0016021//integral component of membrane	GO:0004605//phosphatidate cytidylyltransferase activity	K00981 phosphatidate cytidylyltransferase [EC:2.7.7.41] | (RefSeq) phosphatidate cytidylyltransferas	http://www.genome.jp/dbget-bin/www_bget?smm:Smp_144030
Maker00002469	scaffold1226	350444	350897	Maker00002469	-	Polyubiquitin	-	-	-	-	-
Maker00016949	scaffold556	241776	247533	Maker00016949	-	Protein PRRC2C	-	-	-	no KO assigned | (RefSeq) hypothetical protein	http://www.genome.jp/dbget-bin/www_bget?smm:Smp_166050
Maker00016948	scaffold556	169847	177737	-	-	-	-	-	-	-	-
Maker00013135	scaffold37	563150	564993	-	-	-	-	-	-	-	-
Maker00013134	scaffold37	659544	674547	Maker00013134	-	26s protease regulatory subunit 4	GO:0030433//ER-associated ubiquitin-dependent protein catabolic process; GO:0045899//positive regulation of RNA polymerase II transcriptional preinitiation complex assembly; GO:1901800//positive regulation of proteasomal protein catabolic process	GO:0008540//proteasome regulatory particle, base subcomplex; GO:0031595//nuclear proteasome complex; GO:0031597//cytosolic proteasome complex	GO:0005524//ATP binding; GO:0008233//peptidase activity; GO:0008568//microtubule-severing ATPase activity; GO:0017025//TBP-class protein binding; GO:0036402//proteasome-activating ATPase activity	K03062 26S proteasome regulatory subunit T2 | (RefSeq) 26S protease regulatory subunit, putative	http://www.genome.jp/dbget-bin/www_bget?smm:Smp_173840
Maker00013137	scaffold37	579626	588384	Maker00013137	-	zinc finger fyve domain-containing protein 1 isoform x1	-	GO:0044424//intracellular part	GO:0043167//ion binding	K17603 zinc finger FYVE domain-containing protein 1 | (RefSeq) putative zinc finger protein	http://www.genome.jp/dbget-bin/www_bget?smm:Smp_180740
Maker00013136	scaffold37	606207	606838	-	-	-	-	-	-	-	-
Maker00013131	scaffold37	239451	245201	Maker00013131	-	huntingtin-interacting protein 1-like isoform x1	-	-	GO:0005515//protein binding	K04559 huntingtin interacting protein 1 | (RefSeq) huntingtin interacting protein-related	http://www.genome.jp/dbget-bin/www_bget?smm:Smp_181350
Maker00013130	scaffold37	857591	863702	Maker00013130	-	farnesyl pyrophosphate synthase-like	GO:0045337//farnesyl diphosphate biosynthetic process	GO:0005737//cytoplasm	GO:0004161//dimethylallyltranstransferase activity; GO:0004337//geranyltranstransferase activity	K00787 farnesyl diphosphate synthase [EC:2.5.1.1 2.5.1.10] | (RefSeq) farnesyl pyrophosphate synthas	http://www.genome.jp/dbget-bin/www_bget?smm:Smp_070710
Maker00013133	scaffold37	313548	321028	Maker00013133	-	RUN domain-containing protein 1	-	-	-	-	-
Maker00013132	scaffold37	541976	542726	Maker00013132	-	necap-like protein cg9132	GO:0006897//endocytosis	GO:0016020//membrane	-	K20069 adaptin ear-binding coat-associated protein 1/2 | (RefSeq) hypothetical protein	http://www.genome.jp/dbget-bin/www_bget?smm:Smp_005000
Maker00013139	scaffold37	927549	1024548	Maker00013139	-	Epithelial discoidin domain-containing receptor 1	-	-	-	no KO assigned | (RefSeq) putative discoidin domain receptor	http://www.genome.jp/dbget-bin/www_bget?smm:Smp_133690
Maker00013138	scaffold37	98358	103529	-	-	-	-	-	-	-	-
Maker00018592	scaffold65	1664787	1684262	-	-	-	-	-	-	K22037 innexin | (RefSeq) putative innexin	http://www.genome.jp/dbget-bin/www_bget?smm:Smp_142390
Maker00018593	scaffold65	445846	447741	Maker00018593	-	thioredoxin domain-containing protein 3 homolog isoform x7	GO:0009117//nucleotide metabolic process	-	-	K19868 thioredoxin domain-containing protein 3 | (RefSeq) nucleoside diphosphate kinase	http://www.genome.jp/dbget-bin/www_bget?smm:Smp_168270
Maker00018590	scaffold65	626312	628570	-	-	-	-	-	-	-	-
Maker00018591	scaffold65	932479	937352	Maker00018591	-	cytoplasmic polyadenylation element-binding protein 2	GO:2000766//negative regulation of cytoplasmic translation	GO:0005634//nucleus; GO:0005737//cytoplasm; GO:0043005//neuron projection; GO:0045202//synapse; GO:1990124//messenger ribonucleoprotein complex	GO:0000166//nucleotide binding; GO:0000900//translation repressor activity, nucleic acid binding; GO:0003730//mRNA 3'-UTR binding; GO:0008135//translation factor activity, RNA binding; GO:0043022//ribosome binding	K02602 cytoplasmic polyadenylation element-binding protein | (RefSeq) putative cytoplasmic polyadeny	http://www.genome.jp/dbget-bin/www_bget?smm:Smp_012950
Maker00018596	scaffold65	691717	695451	Maker00018596	-	Fascin	-	-	-	K23551 fascin 1 | (RefSeq) fascin, putative	http://www.genome.jp/dbget-bin/www_bget?smm:Smp_169730
Maker00013365	scaffold379	52863	53582	-	-	-	-	-	-	-	-
Maker00021888	scaffold87	26786	27144	Maker00021888	-	Ubiquitin-like protein ISG15	-	-	-	-	-
Maker00021889	scaffold87	180914	199791	-	-	-	-	-	-	-	-
Maker00018594	scaffold65	537004	539671	-	-	-	-	-	-	-	-
Maker00021880	scaffold87	669070	689869	Maker00021880	-	protein ariadne-2-like	GO:0016567//protein ubiquitination	-	GO:0005488//binding	K11969 ariadne-2 [EC:2.3.2.31] | (RefSeq) putative ariadne-2 protein homolog (ari-2)	http://www.genome.jp/dbget-bin/www_bget?smm:Smp_150890
Maker00021881	scaffold87	661430	668968	Maker00021881	-	Beta-1,4-galactosyltransferase 2	-	-	-	no KO assigned | (RefSeq) beta-1,4-galactosyltransferase 3,4-related	http://www.genome.jp/dbget-bin/www_bget?smm:Smp_024650
Maker00021882	scaffold87	798492	829544	Maker00021882	-	Magnesium transporter NIPA4	-	-	-	K22733 magnesium transporter | (RefSeq) hypothetical protein	http://www.genome.jp/dbget-bin/www_bget?smm:Smp_036010
Maker00013367	scaffold379	119747	120169	-	-	-	-	-	-	-	-
Maker00021884	scaffold87	659748	660372	Maker00021884	-	Bifunctional arginine demethylase and lysyl-hydroxylase JMJD6-B	-	-	-	K11323 histone arginine demethylase JMJD6 [EC:1.14.11.-] | (RefSeq) phosphatidylserine receptor, put	http://www.genome.jp/dbget-bin/www_bget?smm:Smp_137240
Maker00021885	scaffold87	956610	956888	-	-	-	-	-	-	-	-
Maker00021886	scaffold87	248316	260561	-	-	-	-	-	-	no KO assigned | (RefSeq) hypothetical protein	http://www.genome.jp/dbget-bin/www_bget?smm:Smp_172490
Maker00021887	scaffold87	72025	72534	-	-	-	-	-	-	-	-
Maker00020821	scaffold784	225275	227905	Maker00020821	-	Synaptotagmin-5	-	-	-	K15290 synaptotagmin-1 | (RefSeq) putative synaptotagmin 1,2	http://www.genome.jp/dbget-bin/www_bget?smm:Smp_175900
Maker00020820	scaffold784	149138	149434	-	-	-	-	-	-	-	-
Maker00020823	scaffold784	121720	121983	-	-	-	-	-	-	-	-
Maker00020822	scaffold784	295172	295629	-	-	-	-	-	-	no KO assigned | (RefSeq) putative zinc finger protein	http://www.genome.jp/dbget-bin/www_bget?smm:Smp_105210
Maker00020825	scaffold784	189226	189405	-	-	-	-	-	-	-	-
Maker00020824	scaffold784	357374	357673	-	-	-	-	-	-	-	-
Maker00020827	scaffold784	142582	143127	Maker00020827	-	nuclear transcription factor y subunit beta	GO:0006355//regulation of transcription, DNA-templated	GO:0005634//nucleus	GO:0043565//sequence-specific DNA binding; GO:0046982//protein heterodimerization activity	K08065 nuclear transcription Y subunit beta | (RefSeq) putative nuclear factor Y transcription facto	http://www.genome.jp/dbget-bin/www_bget?smm:Smp_154340
Maker00020826	scaffold784	148266	148457	-	-	-	-	-	-	-	-
Maker00020829	scaffold784	256276	257963	Maker00020829	-	dynein assembly factor axonemal	GO:0030030//cell projection organization	-	-	K19752 dynein assembly factor 3, axonemal | (RefSeq) hypothetical protein	http://www.genome.jp/dbget-bin/www_bget?smm:Smp_168710
Maker00020828	scaffold784	243867	244439	Maker00020828	-	---	-	-	-	K19752 dynein assembly factor 3, axonemal | (RefSeq) hypothetical protein	http://www.genome.jp/dbget-bin/www_bget?smm:Smp_168710
Maker00013904	scaffold40	264389	264705	-	-	-	-	-	-	-	-
Maker00013905	scaffold40	1707517	1709229	-	-	-	-	-	-	-	-
Maker00013906	scaffold40	774821	783330	Maker00013906	-	aspartate--trna mitochondrial	GO:0034641//cellular nitrogen compound metabolic process; GO:0044238//primary metabolic process; GO:0044260//cellular macromolecule metabolic process; GO:1901564//organonitrogen compound metabolic process	GO:0044424//intracellular part	GO:0004812//aminoacyl-tRNA ligase activity; GO:0097159//organic cyclic compound binding; GO:1901363//heterocyclic compound binding	K01876 aspartyl-tRNA synthetase [EC:6.1.1.12] | (RefSeq) aspartyl-tRNA synthetase, putative	http://www.genome.jp/dbget-bin/www_bget?smm:Smp_088800
Maker00013907	scaffold40	880428	883538	Maker00013907	-	fmrfamide-activated amiloride-sensitive sodium channel	GO:0006814//sodium ion transport	GO:0016020//membrane	-	no KO assigned | (RefSeq) putative amiloride-sensitive sodium channel	http://www.genome.jp/dbget-bin/www_bget?smm:Smp_093210
Maker00013900	scaffold40	795194	807135	Maker00013900	-	aspartate--trna mitochondrial	GO:0070145//mitochondrial asparaginyl-tRNA aminoacylation	GO:0005634//nucleus; GO:0005739//mitochondrion	GO:0004815//aspartate-tRNA ligase activity; GO:0005524//ATP binding; GO:0042803//protein homodimerization activity; GO:0050560//aspartate-tRNA(Asn) ligase activity	no KO assigned | (RefSeq) aspartyl-tRNA synthetase, putative	http://www.genome.jp/dbget-bin/www_bget?smm:Smp_166450
Maker00013901	scaffold40	268517	268831	-	-	-	-	-	-	-	-
Maker00013902	scaffold40	1013287	1013905	Maker00013902	-	pou class transcription factor 2 isoform x3	GO:0006355//regulation of transcription, DNA-templated	GO:0005634//nucleus	GO:0003677//DNA binding; GO:0003700//transcription factor activity, sequence-specific DNA binding	K09368 POU domain transcription factor, class 6 | (RefSeq) putative pou6f1/brn-5	http://www.genome.jp/dbget-bin/www_bget?smm:Smp_139940
Maker00013903	scaffold40	1579044	1579346	-	-	-	-	-	-	-	-
Maker00013908	scaffold40	1241179	1242546	Maker00013908	-	bcl-2-related ovarian killer protein	GO:0042981//regulation of apoptotic process	GO:0016021//integral component of membrane; GO:0044424//intracellular part	-	-	-
Maker00013909	scaffold400	7349	8780	-	-	-	-	-	-	-	-
Maker00019421	scaffold694	160872	162624	Maker00019421	-	serine threonine-protein kinase mig-15	GO:0023014//signal transduction by protein phosphorylation	GO:0005737//cytoplasm	GO:0004702//receptor signaling protein serine/threonine kinase activity; GO:0005524//ATP binding	K08840 TRAF2 and NCK interacting kinase [EC:2.7.11.1] | (RefSeq) protein kinase	http://www.genome.jp/dbget-bin/www_bget?smm:Smp_163420.1
Maker00019420	scaffold694	323393	323625	-	-	-	-	-	-	-	-
Maker00019423	scaffold695	766172	766918	-	-	-	-	-	-	K04163 5-hydroxytryptamine receptor 7 | (RefSeq) putative biogenic amine (5HT) receptor	http://www.genome.jp/dbget-bin/www_bget?smm:Smp_126730
Maker00019422	scaffold694	58542	60361	-	-	-	-	-	-	-	-
Maker00019425	scaffold695	713191	713391	-	-	-	-	-	-	-	-
Maker00019424	scaffold695	287408	293336	Maker00019424	-	tnf receptor-associated factor 3-like	GO:0006464//cellular protein modification process; GO:0007165//signal transduction; GO:0031323//regulation of cellular metabolic process; GO:0048518//positive regulation of biological process; GO:0060255//regulation of macromolecule metabolic process; GO:0080090//regulation of primary metabolic process	GO:0005622//intracellular	GO:0046872//metal ion binding	K09848 TNF receptor-associated factor 4 | (RefSeq) tnf receptor-associated factor, putative	http://www.genome.jp/dbget-bin/www_bget?smm:Smp_168390
Maker00019427	scaffold695	788022	788401	Maker00019427	-	5-hydroxytryptamine receptor 1a	GO:0007186//G-protein coupled receptor signaling pathway	GO:0016021//integral component of membrane	GO:0008227//G-protein coupled amine receptor activity	K04163 5-hydroxytryptamine receptor 7 | (RefSeq) putative biogenic amine (5HT) receptor	http://www.genome.jp/dbget-bin/www_bget?smm:Smp_126730
Maker00019426	scaffold695	718361	718705	-	-	-	-	-	-	-	-
Maker00019429	scaffold695	100640	100939	-	-	-	-	-	-	-	-
Maker00019428	scaffold695	112493	117595	-	-	-	-	-	-	-	-
Maker00011212	scaffold299	264721	282118	-	-	-	-	-	-	-	-
Maker00011213	scaffold299	525326	527787	-	-	-	-	-	-	K22037 innexin | (RefSeq) putative innexin	http://www.genome.jp/dbget-bin/www_bget?smm:Smp_129020
Maker00011210	scaffold299	12716	33029	Maker00011210	-	nad mitochondrial	GO:0006740//NADPH regeneration; GO:0015992//proton transport	GO:0005743//mitochondrial inner membrane; GO:0016021//integral component of membrane	GO:0008750//NAD(P)+ transhydrogenase (AB-specific) activity; GO:0050661//NADP binding; GO:0051287//NAD binding	K00323 H+-translocating NAD(P) transhydrogenase [EC:1.6.1.2 7.1.1.1] | (RefSeq) putative nadp transh	http://www.genome.jp/dbget-bin/www_bget?smm:Smp_082370
Maker00011211	scaffold299	712246	713288	Maker00011211	-	Nuclear migration protein nudC	-	-	-	no KO assigned | (RefSeq) nuclear movement protein nudc, putative	http://www.genome.jp/dbget-bin/www_bget?smm:Smp_103320
Maker00011216	scaffold3	2107917	2108102	-	-	-	-	-	-	-	-
Maker00011217	scaffold3	1806001	1808098	-	-	-	-	-	-	-	-
Maker00011214	scaffold2999	18228	19855	-	-	-	-	-	-	-	-
Maker00011215	scaffold3	116274	116612	-	-	-	-	-	-	-	-
Maker00011218	scaffold3	561889	566910	Maker00011218	-	prickle-like protein 3 isoform x4	-	-	GO:0005488//binding	K14380 four and a half LIM domains protein 2 | (RefSeq) putative four and A half lim domains	http://www.genome.jp/dbget-bin/www_bget?smm:Smp_048560
Maker00011219	scaffold3	31804	41288	Maker00011219	-	Superkiller viralicidic activity 2-like 2	-	-	-	K12598 ATP-dependent RNA helicase DOB1 [EC:3.6.4.13] | (RefSeq) helicase, putative	http://www.genome.jp/dbget-bin/www_bget?smm:Smp_120360
Maker00012749	scaffold353	495527	495895	-	-	-	-	-	-	-	-
Maker00012748	scaffold3529	17756	20671	-	-	-	-	-	-	-	-
Maker00012745	scaffold3521	1956	7721	-	-	-	-	-	-	K10380 ankyrin | (RefSeq) putative ankyrin 2,3/unc44	http://www.genome.jp/dbget-bin/www_bget?smm:Smp_145700
Maker00012744	scaffold352	477868	478991	Maker00012744	-	late histone partial	-	GO:0043229//intracellular organelle	-	K11275 histone H1/5 | (RefSeq) Linker histone H1	http://www.genome.jp/dbget-bin/www_bget?smm:Smp_162370
Maker00012747	scaffold3526	6013	19608	Maker00012747	-	serine threonine-protein kinase sik3-like isoform x1	GO:0000226//microtubule cytoskeleton organization; GO:0006355//regulation of transcription, DNA-templated; GO:0007049//cell cycle; GO:0007165//signal transduction; GO:0010604//positive regulation of macromolecule metabolic process; GO:0031325//positive regulation of cellular metabolic process; GO:0035404//histone-serine phosphorylation	GO:0005634//nucleus	GO:0004674//protein serine/threonine kinase activity; GO:0005488//binding	K04368 mitogen-activated protein kinase kinase 1 [EC:2.7.12.2] | (RefSeq) protein kinase	http://www.genome.jp/dbget-bin/www_bget?smm:Smp_026510
Maker00012746	scaffold3522	3938	10571	-	-	-	-	-	-	-	-
Maker00012741	scaffold352	86209	87266	Maker00012741	-	dimethyladenosine transferase	GO:0000154//rRNA modification; GO:0032259//methylation	GO:0005759//mitochondrial matrix	GO:0000179//rRNA (adenine-N6,N6-)-dimethyltransferase activity	K14191 18S rRNA (adenine1779-N6/adenine1780-N6)-dimethyltransferase [EC:2.1.1.183] | (RefSeq) dimeth	http://www.genome.jp/dbget-bin/www_bget?smm:Smp_077020
Maker00012740	scaffold352	524478	526010	Maker00012740	-	late histone partial	-	GO:0043229//intracellular organelle	-	K11275 histone H1/5 | (RefSeq) Linker histone H1	http://www.genome.jp/dbget-bin/www_bget?smm:Smp_162370
Maker00012743	scaffold352	64288	64730	-	-	-	-	-	-	-	-
Maker00012742	scaffold352	490680	491411	-	-	-	-	-	-	-	-
Maker00018468	scaffold64	943556	972715	Maker00018468	-	Cysteine protease ATG4C	-	-	-	K08342 cysteine protease ATG4 [EC:3.4.22.-] | (RefSeq) family C54 unassigned peptidase (C54 family)	http://www.genome.jp/dbget-bin/www_bget?smm:Smp_124830.1
Maker00018469	scaffold64	925685	931150	Maker00018469	-	PRKCA-binding protein	-	-	-	no KO assigned | (RefSeq) protein kinase C alpha binding protein,putative	http://www.genome.jp/dbget-bin/www_bget?smm:Smp_132940
Maker00018466	scaffold64	23851	24431	-	-	-	-	-	-	-	-
Maker00018467	scaffold64	537479	538029	-	-	-	-	-	-	-	-
Maker00018464	scaffold64	509042	521625	-	-	-	-	-	-	K11650 SWI/SNF-related matrix-associated actin-dependent regulator of chromatin subfamily D | (RefSe	http://www.genome.jp/dbget-bin/www_bget?smm:Smp_134330
Maker00018465	scaffold64	1213497	1215871	-	-	-	-	-	-	-	-
Maker00018462	scaffold64	354041	354358	-	-	-	-	-	-	-	-
Maker00018463	scaffold64	981278	986160	Maker00018463	-	E3 ubiquitin-protein ligase UBR5	-	-	-	K10593 E3 ubiquitin-protein ligase EDD1 [EC:2.3.2.26] | (RefSeq) putative ubiquitin--protein ligase	http://www.genome.jp/dbget-bin/www_bget?smm:Smp_150360
Maker00018460	scaffold64	128303	135385	-	-	-	-	-	-	-	-
Maker00018461	scaffold64	1017363	1024535	Maker00018461	-	E3 ubiquitin-protein ligase hyd	-	-	-	K10593 E3 ubiquitin-protein ligase EDD1 [EC:2.3.2.26] | (RefSeq) putative ubiquitin--protein ligase	http://www.genome.jp/dbget-bin/www_bget?smm:Smp_150360
Maker00003453	scaffold1329	48750	54628	Maker00003453	-	four and a half lim domains protein 2	-	GO:0016021//integral component of membrane	GO:0008270//zinc ion binding	K14380 four and a half LIM domains protein 2 | (RefSeq) putative four and A half lim domains	http://www.genome.jp/dbget-bin/www_bget?smm:Smp_048560
Maker00023003	scaffold959	91607	91801	-	-	-	-	-	-	-	-
Maker00003451	scaffold1329	74314	78008	-	-	-	-	-	-	K12818 ATP-dependent RNA helicase DHX8/PRP22 [EC:3.6.4.13] | (RefSeq) putative atp-dependent RNA hel	http://www.genome.jp/dbget-bin/www_bget?smm:Smp_157510
Maker00021695	scaffold854	144877	146610	-	-	-	-	-	-	K10380 ankyrin | (RefSeq) ankyrin 2,3/unc44, putative	http://www.genome.jp/dbget-bin/www_bget?smm:Smp_139110
Maker00021694	scaffold854	55341	55604	-	-	-	-	-	-	-	-
Maker00021697	scaffold8548	1942	2139	-	-	-	-	-	-	-	-
Maker00003450	scaffold1329	193690	193960	Maker00003450	-	atp-dependent clp protease atp-binding subunit clpx- mitochondrial isoform x1	GO:0048821//erythrocyte development	GO:0016020//membrane	GO:0005524//ATP binding	K03544 ATP-dependent Clp protease ATP-binding subunit ClpX | (RefSeq) putative atp-dependent clp pro	http://www.genome.jp/dbget-bin/www_bget?smm:Smp_063480
Maker00021691	scaffold854	69672	70461	-	-	-	-	-	-	-	-
Maker00021690	scaffold854	331057	331764	Maker00021690	-	26s protease regulatory subunit 7	GO:0030433//ER-associated ubiquitin-dependent protein catabolic process; GO:0045899//positive regulation of RNA polymerase II transcriptional preinitiation complex assembly; GO:1901800//positive regulation of proteasomal protein catabolic process	GO:0008540//proteasome regulatory particle, base subcomplex; GO:0031595//nuclear proteasome complex; GO:0031597//cytosolic proteasome complex	GO:0005524//ATP binding; GO:0008233//peptidase activity; GO:0017025//TBP-class protein binding; GO:0036402//proteasome-activating ATPase activity	K03061 26S proteasome regulatory subunit T1 | (RefSeq) putative 26s protease regulatory subunit	http://www.genome.jp/dbget-bin/www_bget?smm:Smp_012470
Maker00021693	scaffold854	44656	44946	-	-	-	-	-	-	-	-
Maker00021692	scaffold854	368718	369480	-	-	-	-	-	-	-	-
Maker00023006	scaffold959	260644	269203	Maker00023006	-	tnf receptor-associated factor 2-like	GO:0044699//single-organism process; GO:0050794//regulation of cellular process	-	GO:0005515//protein binding	K09848 TNF receptor-associated factor 4 | (RefSeq) tnf receptor-associated factor, putative	http://www.genome.jp/dbget-bin/www_bget?smm:Smp_168390
Maker00021699	scaffold8548	2562	2909	-	-	-	-	-	-	-	-
Maker00021698	scaffold8548	2157	2495	-	-	-	-	-	-	-	-
Maker00023007	scaffold96	528359	529078	Maker00023007	-	dna-directed rna polymerases and iii subunit rpabc1	GO:0006351//transcription, DNA-templated	GO:0044451//nucleoplasm part; GO:0055029//nuclear DNA-directed RNA polymerase complex	GO:0003899//DNA-directed RNA polymerase activity	K03013 DNA-directed RNA polymerases I, II, and III subunit RPABC1 | (RefSeq) putative dna-directed R	http://www.genome.jp/dbget-bin/www_bget?smm:Smp_126370
Maker00020124	scaffold735	321660	322717	Maker00020124	-	Tigger transposable element-derived protein 6	-	-	-	-	-
Maker00020125	scaffold735	458689	459269	-	-	-	-	-	-	-	-
Maker00020126	scaffold735	136375	136966	Maker00020126	-	transcription elongation factor b polypeptide 2	GO:0006368//transcription elongation from RNA polymerase II promoter; GO:0006414//translational elongation; GO:0007474//imaginal disc-derived wing vein specification; GO:0007526//larval somatic muscle development	GO:0005875//microtubule associated complex; GO:0030891//VCB complex; GO:0070449//elongin complex	GO:0003746//translation elongation factor activity	K03873 elongin-B | (RefSeq) putative elongin B	http://www.genome.jp/dbget-bin/www_bget?smm:Smp_072380
Maker00020127	scaffold735	71548	71862	-	-	-	-	-	-	-	-
Maker00020120	scaffold735	14066	14623	-	-	-	-	-	-	-	-
Maker00003455	scaffold133	799668	800793	Maker00003455	-	uncharacterized protein	GO:0007638//mechanosensory behavior	GO:0016021//integral component of membrane; GO:0032589//neuron projection membrane	GO:0015485//cholesterol binding	K17286 erythrocyte band 7 integral membrane protein | (RefSeq) putative spfh domain / Band 7 family	http://www.genome.jp/dbget-bin/www_bget?smm:Smp_122810
Maker00020122	scaffold735	72587	73496	-	-	-	-	-	-	-	-
Maker00020123	scaffold735	404520	404711	-	-	-	-	-	-	-	-
Maker00003454	scaffold133	113445	152636	Maker00003454	-	zinc finger protein 541	-	-	GO:0005488//binding	no KO assigned | (RefSeq) Myb1-related transcription factor	http://www.genome.jp/dbget-bin/www_bget?smm:Smp_160460
Maker00020128	scaffold735	307795	316032	Maker00020128	-	NADH dehydrogenase [ubiquinone] 1 alpha subcomplex assembly factor 3	-	-	-	K09008 NADH dehydrogenase [ubiquinone] 1 alpha subcomplex assembly factor 3 | (RefSeq) hypothetical	http://www.genome.jp/dbget-bin/www_bget?smm:Smp_001590.1
Maker00020129	scaffold735	348443	348873	-	-	-	-	-	-	-	-
Maker00003459	scaffold133	164728	169812	Maker00003459	-	zinc finger protein 541 isoform x1	-	GO:0005634//nucleus	GO:0003677//DNA binding; GO:0003779//actin binding; GO:0046872//metal ion binding	no KO assigned | (RefSeq) Myb1-related transcription factor	http://www.genome.jp/dbget-bin/www_bget?smm:Smp_160460
Maker00003458	scaffold133	88350	89108	-	-	-	-	-	-	-	-
Maker00004283	scaffold1442	7606	8214	-	-	-	-	-	-	-	-
Maker00004282	scaffold1442	261468	262493	Maker00004282	-	uncharacterized protein isoform a	GO:0006265//DNA topological change	-	GO:0003677//DNA binding; GO:0003918//DNA topoisomerase type II (ATP-hydrolyzing) activity; GO:0005524//ATP binding	K03164 DNA topoisomerase II [EC:5.6.2.2] | (RefSeq) putative dna topoisomerase II	http://www.genome.jp/dbget-bin/www_bget?smm:Smp_065840
Maker00004281	scaffold1442	229882	245376	Maker00004281	-	---	-	-	-	K12599 antiviral helicase SKI2 [EC:3.6.4.-] | (RefSeq) helicase, putative	http://www.genome.jp/dbget-bin/www_bget?smm:Smp_137580
Maker00004280	scaffold1441	9904	23067	Maker00004280	-	endoplasmic reticulum resident protein 29	GO:0015031//protein transport; GO:0044763//single-organism cellular process; GO:0050794//regulation of cellular process; GO:0060255//regulation of macromolecule metabolic process	GO:0043227//membrane-bounded organelle; GO:0044464//cell part	-	-	-
Maker00004287	scaffold1442	312031	312318	-	-	-	-	-	-	-	-
Maker00004286	scaffold1442	74071	74271	-	-	-	-	-	-	K09848 TNF receptor-associated factor 4 | (RefSeq) tnf receptor-associated factor, putative	http://www.genome.jp/dbget-bin/www_bget?smm:Smp_168390
Maker00004285	scaffold1442	193014	193790	Maker00004285	-	Nardilysin	-	-	-	K01411 nardilysin [EC:3.4.24.61] | (RefSeq) family M16 unassigned peptidase (M16 family)	http://www.genome.jp/dbget-bin/www_bget?smm:Smp_155220
Maker00004284	scaffold1442	145349	145834	-	-	-	-	-	-	-	-
Maker00004289	scaffold1442	214121	221542	Maker00004289	-	helicase ski2w-like	-	-	GO:0003676//nucleic acid binding; GO:0004386//helicase activity; GO:0005524//ATP binding	K12599 antiviral helicase SKI2 [EC:3.6.4.-] | (RefSeq) DEAD/DEAH box helicase, fragment	http://www.genome.jp/dbget-bin/www_bget?smm:Smp_028550
Maker00004288	scaffold1442	311554	311916	-	-	-	-	-	-	-	-
Maker00005488	scaffold1616	75935	78440	-	-	-	-	-	-	-	-
Maker00005489	scaffold1616	99415	101335	Maker00005489	-	Sentrin-specific protease 7	-	-	-	K08596 sentrin-specific protease 7 [EC:3.4.22.68] | (RefSeq) family C48 unassigned peptidase (C48 fa	http://www.genome.jp/dbget-bin/www_bget?smm:Smp_159120
Maker00005486	scaffold1616	45473	45823	-	-	-	-	-	-	-	-
Maker00005487	scaffold1616	66760	67523	-	-	-	-	-	-	-	-
Maker00005484	scaffold1616	64482	64760	-	-	-	-	-	-	-	-
Maker00005485	scaffold1616	20987	24228	Maker00005485	-	dna replication licensing factor mcm3	GO:0006260//DNA replication	GO:0005737//cytoplasm; GO:0031981//nuclear lumen; GO:0043232//intracellular non-membrane-bounded organelle	GO:0000166//nucleotide binding; GO:0003676//nucleic acid binding; GO:0004386//helicase activity; GO:0043167//ion binding	K02541 DNA replication licensing factor MCM3 [EC:3.6.4.12] | (RefSeq) putative dna replication licen	http://www.genome.jp/dbget-bin/www_bget?smm:Smp_037590
Maker00005482	scaffold1614	28485	30940	Maker00005482	-	dna replication licensing factor mcm7	GO:0006268//DNA unwinding involved in DNA replication; GO:0030174//regulation of DNA-dependent DNA replication initiation	GO:0000785//chromatin; GO:0042555//MCM complex	GO:0000166//nucleotide binding; GO:0003682//chromatin binding; GO:0004386//helicase activity; GO:0005515//protein binding; GO:0016887//ATPase activity; GO:0043167//ion binding	K02210 DNA replication licensing factor MCM7 [EC:3.6.4.12] | (RefSeq) putative dna replication licen	http://www.genome.jp/dbget-bin/www_bget?smm:Smp_032500
Maker00005483	scaffold1614	108717	109434	-	-	-	-	-	-	-	-
Maker00005480	scaffold1614	77289	83902	-	-	-	-	-	-	-	-
Maker00005481	scaffold1614	117483	117740	-	-	-	-	-	-	-	-
Maker00003884	scaffold1385	216610	216819	-	-	-	-	-	-	-	-
Maker00003885	scaffold1386	58558	77828	Maker00003885	-	Transmembrane protein 56-A	-	-	-	no KO assigned | (RefSeq) hypothetical protein	http://www.genome.jp/dbget-bin/www_bget?smm:Smp_154840
Maker00003886	scaffold1386	102065	112225	Maker00003886	-	eukaryotic translation initiation factor 4h isoform x1	GO:0006413//translational initiation	-	GO:0000166//nucleotide binding; GO:0003743//translation initiation factor activity	-	-
Maker00003887	scaffold1387	2249	3171	Maker00003887	-	E3 ubiquitin-protein ligase MIB2	-	-	-	no KO assigned | (RefSeq) putative mind bomb	http://www.genome.jp/dbget-bin/www_bget?smm:Smp_171450
Maker00003880	scaffold1385	179150	180098	Maker00003880	-	splicing factor 45-like	GO:0008152//metabolic process	-	GO:0000166//nucleotide binding; GO:0003723//RNA binding; GO:0016491//oxidoreductase activity; GO:0043167//ion binding	K12840 splicing factor 45 | (RefSeq) hypothetical protein	http://www.genome.jp/dbget-bin/www_bget?smm:Smp_161750
Maker00003881	scaffold1385	181543	182770	-	-	-	-	-	-	no KO assigned | (RefSeq) hypothetical protein	http://www.genome.jp/dbget-bin/www_bget?smm:Smp_167850
Maker00003882	scaffold1385	253162	261153	-	-	-	-	-	-	-	-
Maker00003883	scaffold1385	243163	248268	-	-	-	-	-	-	-	-
Maker00003888	scaffold1387	71631	72386	-	-	-	-	-	-	-	-
Maker00003889	scaffold1388	95023	96001	Maker00003889	-	histone partial	-	GO:0000786//nucleosome; GO:0005634//nucleus	GO:0003677//DNA binding; GO:0046982//protein heterodimerization activity	K11253 histone H3 | (RefSeq) putative histone H3	http://www.genome.jp/dbget-bin/www_bget?smm:Smp_089860
Maker00005734	scaffold166	689659	690435	-	-	-	-	-	-	no KO assigned | (RefSeq) putative zinc finger protein	http://www.genome.jp/dbget-bin/www_bget?smm:Smp_081660
Maker00005735	scaffold166	814291	818395	Maker00005735	-	serine threonine-protein kinase atr	GO:0006468//protein phosphorylation	-	GO:0005515//protein binding; GO:0016301//kinase activity; GO:0097159//organic cyclic compound binding; GO:1901363//heterocyclic compound binding	K06640 serine/threonine-protein kinase ATR [EC:2.7.11.1] | (RefSeq) putative phosphatidylinositol 3-	http://www.genome.jp/dbget-bin/www_bget?smm:Smp_162340
Maker00005736	scaffold166	809205	810431	Maker00005736	-	serine threonine-protein kinase atr	GO:0000077//DNA damage checkpoint; GO:0006281//DNA repair; GO:0007566//embryo implantation; GO:0008156//negative regulation of DNA replication; GO:0018105//peptidyl-serine phosphorylation; GO:0032212//positive regulation of telomere maintenance via telomerase; GO:0034644//cellular response to UV; GO:0043393//regulation of protein binding; GO:0043517//positive regulation of DNA damage response, si…	GO:0001741//XY body; GO:0005794//Golgi apparatus; GO:0016605//PML body	GO:0000166//nucleotide binding; GO:0004674//protein serine/threonine kinase activity; GO:0032405//MutLalpha complex binding; GO:0032407//MutSalpha complex binding	K06640 serine/threonine-protein kinase ATR [EC:2.7.11.1] | (RefSeq) putative phosphatidylinositol 3-	http://www.genome.jp/dbget-bin/www_bget?smm:Smp_162340
Maker00005737	scaffold166	240103	250179	-	-	-	-	-	-	-	-
Maker00005730	scaffold166	1054368	1055036	Maker00005730	-	Metallo-beta-lactamase domain-containing protein 1	-	-	-	no KO assigned | (RefSeq) hypothetical protein	http://www.genome.jp/dbget-bin/www_bget?smm:Smp_043930
Maker00005731	scaffold166	460977	480290	Maker00005731	-	Major facilitator superfamily domain-containing protein 12	-	-	-	no KO assigned | (RefSeq) hypothetical protein	http://www.genome.jp/dbget-bin/www_bget?smm:Smp_149880
Maker00005732	scaffold166	645418	645813	-	-	-	-	-	-	no KO assigned | (RefSeq) hypothetical protein	http://www.genome.jp/dbget-bin/www_bget?smm:Smp_055630
Maker00005733	scaffold166	410933	420341	-	-	-	-	-	-	-	-
Maker00005738	scaffold166	273856	274065	-	-	-	-	-	-	-	-
Maker00005739	scaffold166	330548	331350	Maker00005739	-	Lethal(3)malignant brain tumor-like protein 1	-	-	-	no KO assigned | (RefSeq) hypothetical protein	http://www.genome.jp/dbget-bin/www_bget?smm:Smp_159100
Maker00015960	scaffold507	413412	413966	-	-	-	-	-	-	no KO assigned | (RefSeq) hypothetical protein	http://www.genome.jp/dbget-bin/www_bget?smm:Smp_016990
Maker00015961	scaffold507	442216	452275	Maker00015961	-	serine threonine-protein kinase pak- partial	-	-	GO:0016740//transferase activity	K04409 p21-activated kinase 1 [EC:2.7.11.1] | (RefSeq) serine/threonine kinase	http://www.genome.jp/dbget-bin/www_bget?smm:Smp_175160
Maker00015962	scaffold507	473629	480379	Maker00015962	-	serine threonine-protein kinase pak 1-like isoform x2	GO:0044763//single-organism cellular process	-	GO:0016301//kinase activity	K04409 p21-activated kinase 1 [EC:2.7.11.1] | (RefSeq) serine/threonine kinase	http://www.genome.jp/dbget-bin/www_bget?smm:Smp_179800
Maker00015963	scaffold507	195670	195981	Maker00015963	-	histone partial	GO:0000183//chromatin silencing at rDNA; GO:0006303//double-strand break repair via nonhomologous end joining; GO:0006335//DNA replication-dependent nucleosome assembly; GO:0006352//DNA-templated transcription, initiation; GO:0016233//telomere capping; GO:0031047//gene silencing by RNA; GO:0034080//CENP-A containing nucleosome assembly; GO:0044267//cellular protein metabolic process; GO:0045653//…	GO:0000784//nuclear chromosome, telomeric region; GO:0000786//nucleosome; GO:0005654//nucleoplasm; GO:0016020//membrane; GO:0043234//protein complex; GO:0070062//extracellular exosome	GO:0003677//DNA binding; GO:0019904//protein domain specific binding; GO:0042393//histone binding; GO:0044822//poly(A) RNA binding; GO:0046982//protein heterodimerization activity	K11254 histone H4 | (RefSeq) putative histone H4	http://www.genome.jp/dbget-bin/www_bget?smm:Smp_053390
Maker00015964	scaffold507	173440	173751	Maker00015964	-	histone partial	GO:0000183//chromatin silencing at rDNA; GO:0006303//double-strand break repair via nonhomologous end joining; GO:0006335//DNA replication-dependent nucleosome assembly; GO:0006352//DNA-templated transcription, initiation; GO:0016233//telomere capping; GO:0031047//gene silencing by RNA; GO:0034080//CENP-A containing nucleosome assembly; GO:0044267//cellular protein metabolic process; GO:0045653//…	GO:0000784//nuclear chromosome, telomeric region; GO:0000786//nucleosome; GO:0005654//nucleoplasm; GO:0016020//membrane; GO:0043234//protein complex; GO:0070062//extracellular exosome	GO:0003677//DNA binding; GO:0019904//protein domain specific binding; GO:0042393//histone binding; GO:0044822//poly(A) RNA binding; GO:0046982//protein heterodimerization activity	K11254 histone H4 | (RefSeq) putative histone H4	http://www.genome.jp/dbget-bin/www_bget?smm:Smp_053390
Maker00015965	scaffold507	342467	343105	-	-	-	-	-	-	no KO assigned | (RefSeq) putative tegumental protein	http://www.genome.jp/dbget-bin/www_bget?smm:Smp_077310
Maker00015966	scaffold507	331731	331925	-	-	-	-	-	-	-	-
Maker00015967	scaffold5071	13898	14203	-	-	-	-	-	-	-	-
Maker00015968	scaffold5073	8464	8776	-	-	-	-	-	-	-	-
Maker00015969	scaffold508	451181	451827	-	-	-	-	-	-	-	-
Maker00003772	scaffold137	1213385	1214506	Maker00003772	-	kinesin-like protein kifc3	-	GO:0015630//microtubule cytoskeleton; GO:0044430//cytoskeletal part	GO:0000166//nucleotide binding; GO:0017111//nucleoside-triphosphatase activity	K10398 kinesin family member 11 | (RefSeq) putative kinesin eg-5	http://www.genome.jp/dbget-bin/www_bget?smm:Smp_149260
Maker00003773	scaffold137	609812	610255	Maker00003773	-	ribosomal protein l28	-	GO:0005840//ribosome	-	K02903 large subunit ribosomal protein L28e | (RefSeq) putative 60s ribosomal protein L28	http://www.genome.jp/dbget-bin/www_bget?smm:Smp_084460
Maker00003770	scaffold137	349644	349838	-	-	-	-	-	-	-	-
Maker00003771	scaffold137	781495	789576	Maker00003771	-	atrial natriuretic peptide receptor 1-like	GO:0006182//cGMP biosynthetic process; GO:0006468//protein phosphorylation; GO:0035556//intracellular signal transduction	GO:0005886//plasma membrane; GO:0008074//guanylate cyclase complex, soluble; GO:0016021//integral component of membrane	GO:0004016//adenylate cyclase activity; GO:0004383//guanylate cyclase activity; GO:0004672//protein kinase activity; GO:0005524//ATP binding	K12323 atrial natriuretic peptide receptor A [EC:4.6.1.2] | (RefSeq) protein kinase	http://www.genome.jp/dbget-bin/www_bget?smm:Smp_142620
Maker00003776	scaffold137	736	2281	Maker00003776	-	Deoxyuridine 5'-triphosphate nucleotidohydrolase	-	-	-	K01520 dUTP pyrophosphatase [EC:3.6.1.23] | (RefSeq) deoxyuridine 5'-triphosphate nucleotidohydrolas	http://www.genome.jp/dbget-bin/www_bget?smm:Smp_079240
Maker00003777	scaffold137	1378939	1383991	-	-	-	-	-	-	-	-
Maker00003774	scaffold137	657642	659963	Maker00003774	-	---	-	-	-	-	-
Maker00003775	scaffold137	678419	680781	Maker00003775	-	tryptophan--trna mitochondrial	GO:0006412//translation; GO:0044763//single-organism cellular process	GO:0005737//cytoplasm	GO:0016874//ligase activity	K01867 tryptophanyl-tRNA synthetase [EC:6.1.1.2] | (RefSeq) tryptophanyl-tRNA synthetase, putative	http://www.genome.jp/dbget-bin/www_bget?smm:Smp_150680
Maker00002906	scaffold1274	141535	142576	Maker00002906	-	-	-	-	-	no KO assigned | (RefSeq) putative beta-taxilin	http://www.genome.jp/dbget-bin/www_bget?smm:Smp_155180
Maker00003778	scaffold1370	178320	178875	-	-	-	-	-	-	-	-
Maker00003779	scaffold1370	51894	53504	-	-	-	-	-	-	-	-
Maker00009029	scaffold232	1134161	1136104	Maker00009029	-	Ribosome production factor 2 homolog	-	-	-	K14847 ribosome production factor 2 | (RefSeq) brix domain containing protein, putative	http://www.genome.jp/dbget-bin/www_bget?smm:Smp_028340
Maker00009026	scaffold2318	20853	23433	-	-	-	-	-	-	-	-
Maker00002909	scaffold1275	134564	136918	Maker00002909	-	splicing factor 3b subunit 6-like protein	GO:0000398//mRNA splicing, via spliceosome; GO:0048812//neuron projection morphogenesis	GO:0005684//U2-type spliceosomal complex; GO:0005686//U2 snRNP; GO:0005689//U12-type spliceosomal complex; GO:0071011//precatalytic spliceosome; GO:0071013//catalytic step 2 spliceosome	GO:0000166//nucleotide binding; GO:0003729//mRNA binding	K12833 pre-mRNA branch site protein p14 | (RefSeq) hypothetical protein	http://www.genome.jp/dbget-bin/www_bget?smm:Smp_032060
Maker00016433	scaffold53	140338	140943	-	-	-	-	-	-	-	-
Maker00016432	scaffold53	1205253	1205893	Maker00016432	-	solute carrier family 22 member partial	-	GO:0016020//membrane	-	-	-
Maker00016431	scaffold53	5260	6177	-	-	-	-	-	-	no KO assigned | (RefSeq) hypothetical protein	http://www.genome.jp/dbget-bin/www_bget?smm:Smp_078910
Maker00016430	scaffold53	11511	15422	Maker00016430	-	ctd small phosphatase-like protein	GO:0006470//protein dephosphorylation	-	GO:0004721//phosphoprotein phosphatase activity	K15731 carboxy-terminal domain RNA polymerase II polypeptide A small phosphatase [EC:3.1.3.16] | (Re	http://www.genome.jp/dbget-bin/www_bget?smm:Smp_181170
Maker00016437	scaffold53	1023579	1024571	-	-	-	-	-	-	-	-
Maker00016436	scaffold53	934998	935204	-	-	-	-	-	-	-	-
Maker00016435	scaffold53	717057	717598	Maker00016435	-	rho-associated protein kinase 1	GO:0006468//protein phosphorylation	-	GO:0004674//protein serine/threonine kinase activity; GO:0005524//ATP binding	K04514 Rho-associated protein kinase 1 [EC:2.7.11.1] | (RefSeq) serine/threonine kinase	http://www.genome.jp/dbget-bin/www_bget?smm:Smp_139800
Maker00016434	scaffold53	61765	62454	Maker00016434	-	Uncharacterized protein C9orf85 homolog	-	-	-	no KO assigned | (RefSeq) uncharacterized protein	http://www.genome.jp/dbget-bin/www_bget?smm:Smp_179380
Maker00016439	scaffold53	789414	789966	-	-	-	-	-	-	-	-
Maker00016438	scaffold53	535062	535553	-	-	-	-	-	-	no KO assigned | (RefSeq) hypothetical protein	http://www.genome.jp/dbget-bin/www_bget?smm:Smp_194440
Maker00007255	scaffold193	965381	966037	-	-	-	-	-	-	-	-
Maker00007254	scaffold193	1361442	1363691	Maker00007254	-	6-phosphogluconate decarboxylating	GO:0006098//pentose-phosphate shunt	-	GO:0016491//oxidoreductase activity	K00033 6-phosphogluconate dehydrogenase [EC:1.1.1.44 1.1.1.343] | (RefSeq) putative 6-phosphoglucona	http://www.genome.jp/dbget-bin/www_bget?smm:Smp_071840
Maker00007257	scaffold193	1226569	1227560	Maker00007257	-	angiotensin-converting enzyme	-	-	GO:0070011//peptidase activity, acting on L-amino acid peptides	-	-
Maker00007256	scaffold193	1411183	1414368	Maker00007256	-	6-phosphogluconate decarboxylating	GO:0044710//single-organism metabolic process	-	-	K00033 6-phosphogluconate dehydrogenase [EC:1.1.1.44 1.1.1.343] | (RefSeq) putative 6-phosphoglucona	http://www.genome.jp/dbget-bin/www_bget?smm:Smp_071840
Maker00007251	scaffold193	317155	328234	-	-	-	-	-	-	-	-
Maker00007250	scaffold193	1473955	1474472	-	-	-	-	-	-	-	-
Maker00007253	scaffold193	1092506	1092985	-	-	-	-	-	-	-	-
Maker00007252	scaffold193	510705	511522	-	-	-	-	-	-	-	-
Maker00007259	scaffold193	996881	1033666	Maker00007259	-	sodium- and chloride-dependent neutral and basic amino acid transporter b(0+)	GO:0006810//transport	-	-	K05038 solute carrier family 6 (neurotransmitter transporter, glycine) member 5/9 | (RefSeq) putativ	http://www.genome.jp/dbget-bin/www_bget?smm:Smp_028690
Maker00007258	scaffold193	1241979	1242440	-	-	-	-	-	-	-	-
Maker00006612	scaffold181	1334416	1335592	Maker00006612	-	alpha-ketoglutarate-dependent dioxygenase alkb homolog mitochondrial	GO:0006974//cellular response to DNA damage stimulus; GO:1902445//regulation of mitochondrial membrane permeability involved in programmed necrotic cell death	GO:0005759//mitochondrial matrix	-	-	-
Maker00006613	scaffold181	1000074	1005479	Maker00006613	-	dynein heavy chain axonemal	-	-	GO:0000166//nucleotide binding; GO:0017111//nucleoside-triphosphatase activity	K10408 dynein heavy chain, axonemal | (RefSeq) putative dynein heavy chain	http://www.genome.jp/dbget-bin/www_bget?smm:Smp_034920
Maker00006610	scaffold181	949456	951192	-	-	-	-	-	-	-	-
Maker00006611	scaffold181	1351210	1357137	-	-	-	-	-	-	-	-
Maker00006616	scaffold181	1015228	1015566	-	-	-	-	-	-	-	-
Maker00006617	scaffold181	917762	926325	Maker00006617	-	-	-	-	-	K10408 dynein heavy chain, axonemal | (RefSeq) dynein heavy chain, putative	http://www.genome.jp/dbget-bin/www_bget?smm:Smp_156080
Maker00006614	scaffold181	979620	981756	Maker00006614	-	dynein heavy chain axonemal	GO:0007018//microtubule-based movement	GO:0030286//dynein complex	GO:0003777//microtubule motor activity; GO:0005524//ATP binding	K10408 dynein heavy chain, axonemal | (RefSeq) dynein heavy chain, putative	http://www.genome.jp/dbget-bin/www_bget?smm:Smp_156080
Maker00006615	scaffold181	41748	50561	-	-	-	-	-	-	no KO assigned | (RefSeq) hypothetical protein	http://www.genome.jp/dbget-bin/www_bget?smm:Smp_143710
Maker00006618	scaffold181	388894	389898	Maker00006618	-	Actin-5 (Fragment)	-	-	-	K05692 actin beta/gamma 1 | (RefSeq) putative actin	http://www.genome.jp/dbget-bin/www_bget?smm:Smp_161930
Maker00006619	scaffold181	763597	785548	Maker00006619	-	casein kinase i isoform delta-a-like isoform x1	GO:0001934//positive regulation of protein phosphorylation; GO:0006897//endocytosis; GO:0007020//microtubule nucleation; GO:0007030//Golgi organization; GO:0008360//regulation of cell shape; GO:0018105//peptidyl-serine phosphorylation; GO:0032436//positive regulation of proteasomal ubiquitin-dependent protein catabolic process; GO:0032922//circadian regulation of gene expression; GO:0034067//prot…	GO:0005634//nucleus; GO:0005794//Golgi apparatus; GO:0005813//centrosome; GO:0005876//spindle microtubule; GO:0005886//plasma membrane; GO:0048471//perinuclear region of cytoplasm	GO:0004674//protein serine/threonine kinase activity; GO:0005524//ATP binding	no KO assigned | (RefSeq) serine/threonine kinase	http://www.genome.jp/dbget-bin/www_bget?smm:Smp_169950
Maker00010879	scaffold2865	25203	25872	-	-	-	-	-	-	-	-
Maker00010878	scaffold2861	835	1347	-	-	-	-	-	-	-	-
Maker00010871	scaffold286	469243	470969	-	-	-	-	-	-	no KO assigned | (RefSeq) hypothetical protein	http://www.genome.jp/dbget-bin/www_bget?smm:Smp_146260
Maker00010870	scaffold286	791385	791885	-	-	-	-	-	-	-	-
Maker00010873	scaffold286	444484	446396	-	-	-	-	-	-	-	-
Maker00010872	scaffold286	865874	871706	Maker00010872	-	MAU2 chromatid cohesion factor homolog	-	-	-	K11266 MAternally affected uncoordination | (RefSeq) hypothetical protein	http://www.genome.jp/dbget-bin/www_bget?smm:Smp_150960
Maker00010875	scaffold286	405844	432980	-	-	-	-	-	-	no KO assigned | (RefSeq) putative tegumental protein Sm 20.8	http://www.genome.jp/dbget-bin/www_bget?smm:Smp_086530
Maker00010874	scaffold286	707579	708078	-	-	-	-	-	-	-	-
Maker00010877	scaffold2860	10651	12721	-	-	-	-	-	-	-	-
Maker00010876	scaffold2860	5494	5852	-	-	-	-	-	-	-	-
Maker00017478	scaffold584	185355	185875	-	-	-	-	-	-	-	-
Maker00017479	scaffold584	452491	453068	Maker00017479	-	purine nucleoside phosphorylase	GO:0006139//nucleobase-containing compound metabolic process	-	GO:0016763//transferase activity, transferring pentosyl groups	K03783 purine-nucleoside phosphorylase [EC:2.4.2.1] | (RefSeq) purine nucleoside phosphorylase	http://www.genome.jp/dbget-bin/www_bget?smm:Smp_090520
Maker00017470	scaffold583	529852	567612	Maker00017470	-	excitatory amino acid transporter 2-like	GO:0006835//dicarboxylic acid transport; GO:0008345//larval locomotory behavior; GO:0055085//transmembrane transport	GO:0016021//integral component of membrane	GO:0017153//sodium:dicarboxylate symporter activity	K05613 solute carrier family 1 (glial high affinity glutamate transporter), member 2 | (RefSeq) puta	http://www.genome.jp/dbget-bin/www_bget?smm:Smp_016600
Maker00017471	scaffold584	134397	134873	-	-	-	-	-	-	-	-
Maker00017472	scaffold584	604676	605119	-	-	-	-	-	-	-	-
Maker00017473	scaffold584	599217	599630	Maker00017473	-	Uncharacterized protein ZK177.8	-	-	-	K22544 deoxynucleoside triphosphate triphosphohydrolase SAMHD1 [EC:3.1.5.-] | (RefSeq) putative sam/	http://www.genome.jp/dbget-bin/www_bget?smm:Smp_147300
Maker00017474	scaffold584	631925	633121	Maker00017474	-	serrate rna effector molecule homolog isoform x1	GO:0035194//posttranscriptional gene silencing by RNA	GO:0005634//nucleus	-	-	-
Maker00017475	scaffold584	125203	125703	-	-	-	-	-	-	-	-
Maker00017476	scaffold584	394786	396758	Maker00017476	-	---	-	-	-	K11411 NAD+-dependent protein deacetylase sirtuin 1 [EC:2.3.1.286] | (RefSeq) chromatin regulatory p	http://www.genome.jp/dbget-bin/www_bget?smm:Smp_138640
Maker00017477	scaffold584	656883	658315	Maker00017477	-	e3 ubiquitin-protein ligase mind-bomb	-	-	GO:0003824//catalytic activity; GO:0046872//metal ion binding	K10645 E3 ubiquitin-protein ligase mind-bomb [EC:2.3.2.27] | (RefSeq) putative mind bomb	http://www.genome.jp/dbget-bin/www_bget?smm:Smp_171440
Maker00002911	scaffold1275	65170	65358	-	-	-	-	-	-	-	-
Maker00002910	scaffold1275	152472	152867	Maker00002910	-	enhancer of rudimentary homolog	GO:0006221//pyrimidine nucleotide biosynthetic process; GO:0007049//cell cycle; GO:0045747//positive regulation of Notch signaling pathway	GO:0016021//integral component of membrane	-	no KO assigned | (RefSeq) putative enhancer of rudimentary protein	http://www.genome.jp/dbget-bin/www_bget?smm:Smp_175210
Maker00002913	scaffold1275	133260	134466	Maker00002913	-	ubiquitin carboxyl-terminal hydrolase isozyme l5	GO:0016579//protein deubiquitination	GO:0005737//cytoplasm	GO:0004843//ubiquitin-specific protease activity	-	-
Maker00002912	scaffold1275	91742	100279	Maker00002912	-	guanine nucleotide-binding protein subunit beta	GO:0007165//signal transduction	GO:0005737//cytoplasm	GO:0004871//signal transducer activity; GO:0005516//calmodulin binding	-	-
Maker00002915	scaffold1275	115789	116698	-	-	-	-	-	-	-	-
Maker00002914	scaffold1275	166500	168144	-	-	-	-	-	-	-	-
Maker00002917	scaffold1275	197596	209336	Maker00002917	-	dual specificity mitogen-activated protein kinase kinase 3 isoform x2	GO:0006468//protein phosphorylation; GO:0010604//positive regulation of macromolecule metabolic process; GO:0031325//positive regulation of cellular metabolic process; GO:0044699//single-organism process; GO:0050896//response to stimulus; GO:0051246//regulation of protein metabolic process	-	GO:0004672//protein kinase activity; GO:0005488//binding	K04433 mitogen-activated protein kinase kinase 6 [EC:2.7.12.2] | (RefSeq) protein kinase	http://www.genome.jp/dbget-bin/www_bget?smm:Smp_073510
Maker00002916	scaffold1275	257243	257702	Maker00002916	-	pre-mrna-splicing factor syf2	GO:0000398//mRNA splicing, via spliceosome	GO:0000974//Prp19 complex; GO:0071010//prespliceosome; GO:0071012//catalytic step 1 spliceosome; GO:0071013//catalytic step 2 spliceosome; GO:0071014//post-mRNA release spliceosomal complex	-	K12868 pre-mRNA-splicing factor SYF2 | (RefSeq) hypothetical protein	http://www.genome.jp/dbget-bin/www_bget?smm:Smp_064500
Maker00002919	scaffold1276	168926	169745	-	-	-	-	-	-	-	-
Maker00002918	scaffold1276	113903	114736	Maker00002918	-	protein pob	-	GO:0016021//integral component of membrane	-	K23564 ER membrane protein complex subunit 3 | (RefSeq) hypothetical protein	http://www.genome.jp/dbget-bin/www_bget?smm:Smp_028980
Maker00009033	scaffold232	868527	874230	Maker00009033	-	ubiquitin-like modifier-activating enzyme 1	GO:0007409//axonogenesis; GO:0019941//modification-dependent protein catabolic process	GO:0044424//intracellular part	GO:0008641//small protein activating enzyme activity	-	-
Maker00009032	scaffold232	107827	108605	Maker00009032	-	Lysoplasmalogenase-like protein TMEM86A	-	-	-	no KO assigned | (RefSeq) Transmembrane protein 86A, putative	http://www.genome.jp/dbget-bin/www_bget?smm:Smp_126750
Maker00009031	scaffold232	350389	350943	-	-	-	-	-	-	-	-
Maker00009030	scaffold232	749705	753353	-	-	-	-	-	-	-	-
Maker00009037	scaffold232	922091	923764	-	-	-	-	-	-	-	-
Maker00009036	scaffold232	74592	75829	Maker00009036	-	rna rnp complex-1-interacting phosphatase	GO:0006396//RNA processing; GO:0098507//polynucleotide 5' dephosphorylation	GO:0005634//nucleus	GO:0004651//polynucleotide 5'-phosphatase activity; GO:0004725//protein tyrosine phosphatase activity; GO:0044822//poly(A) RNA binding; GO:0098519//nucleotide phosphatase activity, acting on free nucleotides	K14165 atypical dual specificity phosphatase [EC:3.1.3.16 3.1.3.48] | (RefSeq) mRNA-capping enzyme,	http://www.genome.jp/dbget-bin/www_bget?smm:Smp_144710
Maker00009035	scaffold232	591225	601193	-	-	-	-	-	-	-	-
Maker00009034	scaffold232	623055	623407	-	-	-	-	-	-	-	-
Maker00009039	scaffold232	127256	127547	-	-	-	-	-	-	-	-
Maker00009038	scaffold232	700049	702214	Maker00009038	-	Arf-GAP with Rho-GAP domain, ANK repeat and PH domain-containing protein 2	-	-	-	K12486 stromal membrane-associated protein | (RefSeq) putative smap1	http://www.genome.jp/dbget-bin/www_bget?smm:Smp_142850
Maker00000519	scaffold1036	263074	263723	-	-	-	-	-	-	-	-
Maker00000518	scaffold1036	226907	227266	-	-	-	-	-	-	-	-
Maker00000517	scaffold1036	214247	214438	-	-	-	-	-	-	-	-
Maker00000516	scaffold1035	199955	210617	Maker00000516	-	tropomodulin	GO:0007015//actin filament organization; GO:0030239//myofibril assembly	GO:0005856//cytoskeleton; GO:0030016//myofibril	GO:0005523//tropomyosin binding	K10370 tropomodulin | (RefSeq) putative tropomodulin	http://www.genome.jp/dbget-bin/www_bget?smm:Smp_003710
Maker00000515	scaffold1035	174330	174636	-	-	-	-	-	-	-	-
Maker00000514	scaffold1035	34203	36999	-	-	-	-	-	-	-	-
Maker00000513	scaffold1035	263023	268068	-	-	-	-	-	-	-	-
Maker00000512	scaffold1035	302264	303314	-	-	-	-	-	-	-	-
Maker00000511	scaffold1035	386477	387413	Maker00000511	-	anamorsin	-	GO:0005634//nucleus; GO:0005737//cytoplasm; GO:0044446//intracellular organelle part; GO:0070013//intracellular organelle lumen	GO:0005488//binding	-	-
Maker00000510	scaffold1035	605398	606033	-	-	-	-	-	-	-	-
Maker00010299	scaffold268	389051	389924	Maker00010299	-	programmed cell death protein 6 isoform x1	GO:0001938//positive regulation of endothelial cell proliferation; GO:0006886//intracellular protein transport; GO:0006919//activation of cysteine-type endopeptidase activity involved in apoptotic process; GO:0010595//positive regulation of endothelial cell migration; GO:0030948//negative regulation of vascular endothelial growth factor receptor signaling pathway; GO:0032007//negative regulation …	GO:0005634//nucleus; GO:0031410//cytoplasmic vesicle; GO:0070062//extracellular exosome; GO:0070971//endoplasmic reticulum exit site	GO:0004198//calcium-dependent cysteine-type endopeptidase activity; GO:0005509//calcium ion binding; GO:0042803//protein homodimerization activity; GO:0043495//protein anchor; GO:0048306//calcium-dependent protein binding; GO:0060090//binding, bridging	-	-
Maker00010298	scaffold268	778804	779037	-	-	-	-	-	-	-	-
Maker00010295	scaffold268	350227	350448	-	-	-	-	-	-	-	-
Maker00010294	scaffold268	293627	299929	-	-	-	-	-	-	-	-
Maker00010297	scaffold268	566647	568275	Maker00010297	-	atp synthase subunit mitochondrial	GO:0001525//angiogenesis; GO:0001649//osteoblast differentiation; GO:0006629//lipid metabolic process; GO:0006933//negative regulation of cell adhesion involved in substrate-bound cell migration; GO:0015986//ATP synthesis coupled proton transport; GO:0015991//ATP hydrolysis coupled proton transport; GO:0051453//regulation of intracellular pH	GO:0005634//nucleus; GO:0005753//mitochondrial proton-transporting ATP synthase complex; GO:0005886//plasma membrane; GO:0009986//cell surface; GO:0042645//mitochondrial nucleoid; GO:0043209//myelin sheath; GO:0045261//proton-transporting ATP synthase complex, catalytic core F(1); GO:0070062//extracellular exosome	GO:0005524//ATP binding; GO:0042288//MHC class I protein binding; GO:0046933//proton-transporting ATP synthase activity, rotational mechanism; GO:0046961//proton-transporting ATPase activity, rotational mechanism	K02133 F-type H+-transporting ATPase subunit beta [EC:7.1.2.2] | (RefSeq) putative atp synthase beta	http://www.genome.jp/dbget-bin/www_bget?smm:Smp_038100
Maker00010296	scaffold268	1115513	1115935	-	-	-	-	-	-	-	-
Maker00010291	scaffold268	644531	650053	Maker00010291	-	potassium sodium hyperpolarization-activated cyclic nucleotide-gated channel 4	GO:0042391//regulation of membrane potential; GO:0071805//potassium ion transmembrane transport	GO:0005887//integral component of plasma membrane	GO:0005249//voltage-gated potassium channel activity	-	-
Maker00010290	scaffold268	619915	620338	Maker00010290	-	-	-	-	-	no KO assigned | (RefSeq) putative four and A half lim domains	http://www.genome.jp/dbget-bin/www_bget?smm:Smp_012810
Maker00010293	scaffold268	635336	636041	-	-	-	-	-	-	K04955 hyperpolarization activated cyclic nucleotide-gated potassium channel 2 | (RefSeq) putative p	http://www.genome.jp/dbget-bin/www_bget?smm:Smp_153100
Maker00010292	scaffold268	1079311	1079868	-	-	-	-	-	-	-	-
Maker00013006	scaffold362	414442	415102	-	-	-	-	-	-	K23781 | (RefSeq) putative centaurin alpha	http://www.genome.jp/dbget-bin/www_bget?smm:Smp_123030
Maker00010789	scaffold2838	27957	28268	-	-	-	-	-	-	-	-
Maker00010129	scaffold2627	42294	43328	-	-	-	-	-	-	-	-
Maker00010128	scaffold2624	40016	42177	Maker00010128	-	Retinal-binding protein	-	-	-	-	-
Maker00010123	scaffold2621	47152	47761	Maker00010123	-	ribosomal protein l9	GO:0002181//cytoplasmic translation	GO:0022625//cytosolic large ribosomal subunit	GO:0003735//structural constituent of ribosome; GO:0019843//rRNA binding	K02940 large subunit ribosomal protein L9e | (RefSeq) putative 60s ribosomal protein L9	http://www.genome.jp/dbget-bin/www_bget?smm:Smp_018990
Maker00010122	scaffold2621	65463	66683	-	-	-	-	-	-	-	-
Maker00010121	scaffold2621	24345	25092	-	-	-	-	-	-	-	-
Maker00010120	scaffold2621	37242	40387	-	-	-	-	-	-	K10380 ankyrin | (RefSeq) ankyrin 2,3/unc44, putative	http://www.genome.jp/dbget-bin/www_bget?smm:Smp_139110
Maker00010127	scaffold2624	10275	11984	Maker00010127	-	sumo-activating enzyme subunit 2	-	GO:0005737//cytoplasm; GO:0032991//macromolecular complex; GO:0044428//nuclear part	GO:0005488//binding; GO:0008641//small protein activating enzyme activity; GO:0070735//protein-glycine ligase activity	K10685 ubiquitin-like 1-activating enzyme E1 B [EC:6.2.1.45] | (RefSeq) ubiquitin-activating enzyme	http://www.genome.jp/dbget-bin/www_bget?smm:Smp_166220
Maker00010126	scaffold2624	20533	20988	Maker00010126	-	nadh dehydrogenase	GO:0055114//oxidation-reduction process	-	GO:0008137//NADH dehydrogenase (ubiquinone) activity; GO:0046872//metal ion binding; GO:0048038//quinone binding; GO:0051539//4 iron, 4 sulfur cluster binding	-	-
Maker00010125	scaffold2621	86021	86952	-	-	-	-	-	-	no KO assigned | (RefSeq) hypothetical protein	http://www.genome.jp/dbget-bin/www_bget?smm:Smp_134570
Maker00010124	scaffold2621	4570	5761	Maker00010124	-	ubiquitin thioesterase trabid	GO:0016579//protein deubiquitination	-	GO:0005488//binding	K11862 ubiquitin thioesterase ZRANB1 [EC:3.4.19.12] | (RefSeq) TRABID protein (C64 family)	http://www.genome.jp/dbget-bin/www_bget?smm:Smp_052350
Maker00022777	scaffold94	357987	358917	Maker00022777	-	protein crumbs homolog 1	GO:0007411//axon guidance; GO:0009887//organ morphogenesis; GO:0048675//axon extension; GO:0050794//regulation of cellular process	GO:0005576//extracellular region; GO:0016021//integral component of membrane	GO:0005509//calcium ion binding	K06850 slit 3 | (RefSeq) axon guidance protein	http://www.genome.jp/dbget-bin/www_bget?smm:Smp_132540
Maker00022776	scaffold94	999950	1004468	-	-	-	-	-	-	-	-
Maker00022775	scaffold94	1031762	1032264	-	-	-	-	-	-	no KO assigned | (RefSeq) putative universal stress protein	http://www.genome.jp/dbget-bin/www_bget?smm:Smp_043120
Maker00022774	scaffold94	352413	357355	Maker00022774	-	slit 3 protein	GO:0045773//positive regulation of axon extension	GO:0005576//extracellular region; GO:0016021//integral component of membrane	GO:0005509//calcium ion binding	K06850 slit 3 | (RefSeq) axon guidance protein	http://www.genome.jp/dbget-bin/www_bget?smm:Smp_132540
Maker00011458	scaffold306	1080462	1085171	Maker00011458	-	DnaJ homolog subfamily B member 13	-	-	-	no KO assigned | (RefSeq) hsp40-related	http://www.genome.jp/dbget-bin/www_bget?smm:Smp_187860
Maker00022772	scaffold94	1105554	1105775	-	-	-	-	-	-	-	-
Maker00022771	scaffold94	547865	553053	-	-	-	-	-	-	-	-
Maker00022770	scaffold94	505316	506421	Maker00022770	-	innexin unc-9	GO:0006811//ion transport	GO:0005886//plasma membrane; GO:0005921//gap junction; GO:0016021//integral component of membrane	GO:0046982//protein heterodimerization activity	K22037 innexin | (RefSeq) putative innexin	http://www.genome.jp/dbget-bin/www_bget?smm:Smp_161900
Maker00011454	scaffold306	755973	756393	-	-	-	-	-	-	-	-
Maker00011455	scaffold306	77041	77570	Maker00011455	-	Centrosomal protein of 72 kDa	-	-	-	K16532 centrosomal protein CEP72 | (RefSeq) centrosomal protein of 72 kD (cep72 protein),putative	http://www.genome.jp/dbget-bin/www_bget?smm:Smp_125930
Maker00011456	scaffold306	1131822	1184237	Maker00011456	-	niemann-pick c1 protein	GO:0001666//response to hypoxia; GO:0035855//megakaryocyte development; GO:0043009//chordate embryonic development; GO:0055113//epiboly involved in gastrulation with mouth forming second	-	-	K12385 Niemann-Pick C1 protein | (RefSeq) niemann-pick C1 (NPC1)	http://www.genome.jp/dbget-bin/www_bget?smm:Smp_039130
Maker00011457	scaffold306	211984	231439	Maker00011457	-	utp--glucose-1-phosphate uridylyltransferase	-	-	GO:0016740//transferase activity	K00963 UTP--glucose-1-phosphate uridylyltransferase [EC:2.7.7.9] | (RefSeq) putative utp-glucose-1-p	http://www.genome.jp/dbget-bin/www_bget?smm:Smp_133600
Maker00011450	scaffold306	1042314	1077196	Maker00011450	-	DnaJ homolog subfamily B member 13	-	-	-	K09519 DnaJ homolog subfamily B member 13 | (RefSeq) putative dnaj homolog subfamily B member 4	http://www.genome.jp/dbget-bin/www_bget?smm:Smp_104730
Maker00011451	scaffold306	22326	26694	Maker00011451	-	p2x purinoceptor 1	GO:0006811//ion transport; GO:0032501//multicellular organismal process; GO:0044763//single-organism cellular process; GO:0050789//regulation of biological process; GO:0050896//response to stimulus	GO:0044425//membrane part	-	K05218 P2X purinoceptor 4 | (RefSeq) putative p2x receptor subunit	http://www.genome.jp/dbget-bin/www_bget?smm:Smp_099640
Maker00011452	scaffold306	463131	464044	-	-	-	-	-	-	-	-
Maker00011453	scaffold306	768936	769148	-	-	-	-	-	-	-	-
Maker00015519	scaffold480	526258	526647	-	-	-	-	-	-	-	-
Maker00015518	scaffold480	383450	384119	Maker00015518	-	ankyrin :unc	GO:0009987//cellular process; GO:0044699//single-organism process	-	GO:0008092//cytoskeletal protein binding	K10380 ankyrin | (RefSeq) putative ankyrin 2,3/unc44	http://www.genome.jp/dbget-bin/www_bget?smm:Smp_154020
Maker00015511	scaffold480	462084	462690	Maker00015511	-	Putative transferase CAF17 homolog, mitochondrial	-	-	-	K22073 transferase CAF17, mitochondrial [EC:2.1.-.-] | (RefSeq) hypothetical protein	http://www.genome.jp/dbget-bin/www_bget?smm:Smp_170950
Maker00015510	scaffold480	456036	457181	-	-	-	-	-	-	-	-
Maker00015513	scaffold480	165821	166174	Maker00015513	-	uncharacterized protein loc617905	GO:0006334//nucleosome assembly; GO:0006352//DNA-templated transcription, initiation	GO:0000786//nucleosome; GO:0005634//nucleus	GO:0003677//DNA binding; GO:0046982//protein heterodimerization activity	K11254 histone H4 | (RefSeq) putative histone H4	http://www.genome.jp/dbget-bin/www_bget?smm:Smp_053390
Maker00015512	scaffold480	20866	21141	-	-	-	-	-	-	-	-
Maker00015515	scaffold480	482524	483565	-	-	-	-	-	-	-	-
Maker00015514	scaffold480	128951	139365	Maker00015514	-	Collagen EMF1-alpha (Fragment)	-	-	-	K19720 collagen, type III, alpha | (RefSeq) putative collagen alpha-1(V) chain precursor	http://www.genome.jp/dbget-bin/www_bget?smm:Smp_164590
Maker00015517	scaffold480	115169	128444	Maker00015517	-	Collagen alpha-2(V) chain	-	-	-	K19720 collagen, type III, alpha | (RefSeq) putative collagen alpha-1(V) chain precursor	http://www.genome.jp/dbget-bin/www_bget?smm:Smp_164590
Maker00015516	scaffold480	45812	46958	-	-	-	-	-	-	-	-
Maker00008078	scaffold21	2312062	2312671	-	-	-	-	-	-	-	-
Maker00008079	scaffold21	771832	779624	Maker00008079	-	cofilin actin-depolymerizing factor homolog	GO:0000281//mitotic cytokinesis; GO:0001737//establishment of imaginal disc-derived wing hair orientation; GO:0007298//border follicle cell migration; GO:0007409//axonogenesis; GO:0008585//female gonad development; GO:0010591//regulation of lamellipodium assembly; GO:0016319//mushroom body development; GO:0030041//actin filament polymerization; GO:0036011//imaginal disc-derived leg segmentation; …	GO:0005654//nucleoplasm; GO:0005829//cytosol; GO:0005875//microtubule associated complex	GO:0003727//single-stranded RNA binding; GO:0003730//mRNA 3'-UTR binding; GO:0003779//actin binding	K05765 cofilin | (RefSeq) cofilin, actophorin, putative	http://www.genome.jp/dbget-bin/www_bget?smm:Smp_120700.1
Maker00008070	scaffold21	59246	60958	-	-	-	-	-	-	-	-
Maker00008071	scaffold21	3673670	3675574	Maker00008071	-	amiloride-sensitive sodium channel subunit alpha-like	GO:0006810//transport	-	-	no KO assigned | (RefSeq) putative amiloride-sensitive sodium channel	http://www.genome.jp/dbget-bin/www_bget?smm:Smp_093210
Maker00008072	scaffold21	1042554	1056942	Maker00008072	-	serine threonine-protein kinase 3	GO:0001934//positive regulation of protein phosphorylation; GO:0006915//apoptotic process; GO:0009966//regulation of signal transduction; GO:0035556//intracellular signal transduction; GO:0048731//system development; GO:0048869//cellular developmental process	-	GO:0005515//protein binding; GO:0016301//kinase activity	K08838 serine/threonine-protein kinase 24/25/MST4 [EC:2.7.11.1] | (RefSeq) serine/threonine kinase	http://www.genome.jp/dbget-bin/www_bget?smm:Smp_096640
Maker00008073	scaffold21	3069816	3071318	Maker00008073	-	potassium voltage-gated channel protein shaker	GO:0006813//potassium ion transport; GO:0009987//cellular process; GO:0034220//ion transmembrane transport	GO:0016021//integral component of membrane	GO:0005244//voltage-gated ion channel activity; GO:0005267//potassium channel activity	no KO assigned | (RefSeq) putative voltage-gated potassium channel	http://www.genome.jp/dbget-bin/www_bget?smm:Smp_069240
Maker00008074	scaffold21	2155472	2156939	Maker00008074	-	mitoferrin-2-like isoform x1	GO:0030097//hemopoiesis; GO:0055085//transmembrane transport	GO:0016021//integral component of membrane	-	K15113 solute carrier family 25 (mitochondrial iron transporter), member 28/37 | (RefSeq) mitochondr	http://www.genome.jp/dbget-bin/www_bget?smm:Smp_055190
Maker00008075	scaffold21	2842438	2851767	Maker00008075	-	Zinc transporter ZIP12	-	-	-	K14716 solute carrier family 39 (zinc transporter), member 10 | (RefSeq) solute carrier family, puta	http://www.genome.jp/dbget-bin/www_bget?smm:Smp_167630
Maker00008076	scaffold21	441996	447188	-	-	-	-	-	-	-	-
Maker00008077	scaffold21	1474305	1474661	-	-	-	-	-	-	-	-
Maker00011988	scaffold325	207687	208225	Maker00011988	-	ras-specific guanine nucleotide-releasing factor 2-like isoform x3	GO:0035023//regulation of Rho protein signal transduction; GO:0043547//positive regulation of GTPase activity	GO:0005622//intracellular	GO:0005089//Rho guanyl-nucleotide exchange factor activity	K04349 Ras-specific guanine nucleotide-releasing factor 1 | (RefSeq) putative ras GTP exchange facto	http://www.genome.jp/dbget-bin/www_bget?smm:Smp_127770
Maker00011989	scaffold325	220628	232591	Maker00011989	-	ras-specific guanine nucleotide-releasing factor 2	GO:0035023//regulation of Rho protein signal transduction; GO:0043547//positive regulation of GTPase activity	GO:0005622//intracellular	GO:0005089//Rho guanyl-nucleotide exchange factor activity	K04349 Ras-specific guanine nucleotide-releasing factor 1 | (RefSeq) putative ras GTP exchange facto	http://www.genome.jp/dbget-bin/www_bget?smm:Smp_127770
Maker00011982	scaffold325	501349	512834	Maker00011982	-	alkaline phosphatase-like	-	-	GO:0003824//catalytic activity	K01077 alkaline phosphatase [EC:3.1.3.1] | (RefSeq) putative alkaline phosphatase	http://www.genome.jp/dbget-bin/www_bget?smm:Smp_155890
Maker00011983	scaffold325	590322	600908	Maker00011983	-	Sperm-associated antigen 16 protein	-	-	-	no KO assigned | (RefSeq) hypothetical protein	http://www.genome.jp/dbget-bin/www_bget?smm:Smp_001160
Maker00011980	scaffold325	523736	524164	-	-	-	-	-	-	-	-
Maker00011981	scaffold325	533085	539872	-	-	-	-	-	-	-	-
Maker00011986	scaffold325	622188	622931	-	-	-	-	-	-	-	-
Maker00011987	scaffold325	453415	453816	-	-	-	-	-	-	K16912 ribosomal biogenesis protein LAS1 | (RefSeq) hypothetical protein	http://www.genome.jp/dbget-bin/www_bget?smm:Smp_153730
Maker00011984	scaffold325	45905	82398	Maker00011984	-	Acetyl-CoA carboxylase	-	-	-	K11262 acetyl-CoA carboxylase / biotin carboxylase 1 [EC:6.4.1.2 6.3.4.14 2.1.3.15] | (RefSeq) acety	http://www.genome.jp/dbget-bin/www_bget?smm:Smp_123710
Maker00011985	scaffold325	247448	247712	-	-	-	-	-	-	-	-
Maker00012189	scaffold3324	24668	26146	-	-	-	-	-	-	-	-
Maker00012188	scaffold3323	17445	18072	-	-	-	-	-	-	-	-
Maker00012187	scaffold332	323422	324216	Maker00012187	-	homeobox protein six1-like	GO:0003337//mesenchymal to epithelial transition involved in metanephros morphogenesis; GO:0006606//protein import into nucleus; GO:0006915//apoptotic process; GO:0007501//mesodermal cell fate specification; GO:0009948//anterior/posterior axis specification; GO:0016477//cell migration; GO:0030278//regulation of ossification; GO:0032330//regulation of chondrocyte differentiation; GO:0042474//middl…	GO:0005654//nucleoplasm; GO:0005737//cytoplasm; GO:0005886//plasma membrane; GO:0031965//nuclear membrane	GO:0000978//RNA polymerase II core promoter proximal region sequence-specific DNA binding; GO:0001077//transcriptional activator activity, RNA polymerase II core promoter proximal region sequence-specific binding; GO:0008134//transcription factor binding; GO:0032403//protein complex binding	-	-
Maker00012186	scaffold332	19677	23473	Maker00012186	-	dna topoisomerase 3-beta-1	-	-	GO:0003916//DNA topoisomerase activity	K03165 DNA topoisomerase III [EC:5.6.2.1] | (RefSeq) putative prokaryotic DNA topoisomerase	http://www.genome.jp/dbget-bin/www_bget?smm:Smp_169790
Maker00012185	scaffold332	369241	374212	-	-	-	-	-	-	-	-
Maker00012184	scaffold332	187714	195592	Maker00012184	-	ubiquitin carboxyl-terminal hydrolase 5	-	-	GO:0008233//peptidase activity	K11836 ubiquitin carboxyl-terminal hydrolase 5/13 [EC:3.4.19.12] | (RefSeq) ubiquitin-specific pepti	http://www.genome.jp/dbget-bin/www_bget?smm:Smp_069960
Maker00012183	scaffold332	911577	914163	Maker00012183	-	cAMP-specific 3',5'-cyclic phosphodiesterase	-	-	-	-	-
Maker00012182	scaffold332	996259	996867	-	-	-	-	-	-	-	-
Maker00012181	scaffold332	765857	774294	Maker00012181	-	putative BRCA2 [Schmidtea mediterranea]	GO:0006281//DNA repair	-	-	-	-
Maker00012180	scaffold332	349644	350524	-	-	-	-	-	-	K22765 transmembrane protein 237 | (RefSeq) hypothetical protein	http://www.genome.jp/dbget-bin/www_bget?smm:Smp_054620
Maker00009851	scaffold254	453110	498767	Maker00009851	-	copine-5 isoform x2	GO:1903861//positive regulation of dendrite extension	GO:0043005//neuron projection; GO:0043025//neuronal cell body; GO:0070062//extracellular exosome	-	no KO assigned | (RefSeq) putative copine	http://www.genome.jp/dbget-bin/www_bget?smm:Smp_060480
Maker00009850	scaffold254	370276	389199	Maker00009850	-	t-box transcription factor tbx1	GO:0006355//regulation of transcription, DNA-templated	GO:0005634//nucleus	GO:0003677//DNA binding; GO:0003700//transcription factor activity, sequence-specific DNA binding	K10176 T-box protein 2 | (RefSeq) putative T-box transcription factor tbx2	http://www.genome.jp/dbget-bin/www_bget?smm:Smp_163240
Maker00009853	scaffold254	271411	272091	Maker00009853	-	histone h2a	GO:0006342//chromatin silencing; GO:0006468//protein phosphorylation	GO:0000786//nucleosome; GO:0000790//nuclear chromatin	GO:0003677//DNA binding; GO:0003899//DNA-directed RNA polymerase activity; GO:0004674//protein serine/threonine kinase activity; GO:0005524//ATP binding; GO:0044877//macromolecular complex binding; GO:0046982//protein heterodimerization activity	K11251 histone H2A | (RefSeq) putative histone H2A	http://www.genome.jp/dbget-bin/www_bget?smm:Smp_089840
Maker00009852	scaffold254	131664	131954	Maker00009852	-	uncharacterized protein loc106750673 isoform x1	GO:0008033//tRNA processing; GO:0009451//RNA modification; GO:0032259//methylation	-	GO:0016740//transferase activity	-	-
Maker00009855	scaffold2540	30339	32578	Maker00009855	-	n-alpha-acetyltransferase auxiliary subunit	GO:0007275//multicellular organismal development; GO:0050794//regulation of cellular process	-	-	K20823 N-alpha-acetyltransferase 35, NatC auxiliary subunit | (RefSeq) hypothetical protein	http://www.genome.jp/dbget-bin/www_bget?smm:Smp_054820
Maker00009854	scaffold254	328470	343515	Maker00009854	-	Heterogeneous nuclear ribonucleoprotein K	-	-	-	K12886 heterogeneous nuclear ribonucleoprotein K | (RefSeq) putative heterogeneous nuclear ribonucle	http://www.genome.jp/dbget-bin/www_bget?smm:Smp_065580.1
Maker00009857	scaffold2543	31097	31850	-	-	-	-	-	-	-	-
Maker00009856	scaffold2541	58711	78497	Maker00009856	-	Adenylate kinase 7	-	-	-	K00939 adenylate kinase [EC:2.7.4.3] | (RefSeq) hypothetical protein	http://www.genome.jp/dbget-bin/www_bget?smm:Smp_163660
Maker00009859	scaffold255	631350	635428	-	-	-	-	-	-	-	-
Maker00009858	scaffold2548	24600	30727	Maker00009858	-	transcription elongation factor spt4	GO:0006414//translational elongation; GO:0032786//positive regulation of DNA-templated transcription, elongation	GO:0032044//DSIF complex	GO:0003746//translation elongation factor activity; GO:0008270//zinc ion binding	-	-
Maker00013580	scaffold387	548512	548691	-	-	-	-	-	-	-	-
Maker00013581	scaffold387	32305	71362	Maker00013581	-	carnitine o-palmitoyltransferase liver isoform	GO:0009987//cellular process	GO:0016020//membrane	GO:0016746//transferase activity, transferring acyl groups	K00623 choline O-acetyltransferase [EC:2.3.1.6] | (RefSeq) putative choline o-acyltransferase	http://www.genome.jp/dbget-bin/www_bget?smm:Smp_146910
Maker00013582	scaffold387	557190	558182	-	-	-	-	-	-	-	-
Maker00013583	scaffold388	446723	448754	Maker00013583	-	general vesicular transport factor p115-like isoform x2	GO:0006886//intracellular protein transport; GO:0006888//ER to Golgi vesicle-mediated transport; GO:0045056//transcytosis; GO:0048211//Golgi vesicle docking; GO:0061025//membrane fusion	GO:0005783//endoplasmic reticulum; GO:0005795//Golgi stack; GO:0012507//ER to Golgi transport vesicle membrane	GO:0008565//protein transporter activity	no KO assigned | (RefSeq) vesicle docking protein P115, putative	http://www.genome.jp/dbget-bin/www_bget?smm:Smp_168660
Maker00013584	scaffold388	573487	621230	Maker00013584	-	Piezo-type mechanosensitive ion channel component 1	-	-	-	K22128 piezo-type mechanosensitive ion channel component 1/2 | (RefSeq) hypothetical protein	http://www.genome.jp/dbget-bin/www_bget?smm:Smp_136560
Maker00013585	scaffold388	560188	567301	Maker00013585	-	Piezo-type mechanosensitive ion channel component 2	-	-	-	K22128 piezo-type mechanosensitive ion channel component 1/2 | (RefSeq) hypothetical protein	http://www.genome.jp/dbget-bin/www_bget?smm:Smp_136570
Maker00013586	scaffold388	456722	493122	-	-	-	-	-	-	-	-
Maker00013587	scaffold388	78486	78842	-	-	-	-	-	-	-	-
Maker00013588	scaffold388	569427	572922	Maker00013588	-	Piezo-type mechanosensitive ion channel component 2	-	-	-	-	-
Maker00013589	scaffold388	510194	510523	-	-	-	-	-	-	-	-
Maker00017801	scaffold60	1176651	1177331	Maker00017801	-	Metal transporter CNNM4	-	-	-	K16302 metal transporter CNNM | (RefSeq) Tyramine/octopamine receptor	http://www.genome.jp/dbget-bin/www_bget?smm:Smp_134460
Maker00017800	scaffold60	914630	915338	-	-	-	-	-	-	-	-
Maker00017803	scaffold60	921580	930899	Maker00017803	-	Phosphoglucomutase-1	-	-	-	-	-
Maker00017802	scaffold60	972651	985723	Maker00017802	-	-	-	-	-	-	-
Maker00017805	scaffold60	872052	873037	-	-	-	-	-	-	-	-
Maker00017804	scaffold60	965116	966520	-	-	-	-	-	-	-	-
Maker00017807	scaffold60	866009	870325	Maker00017807	-	---	-	-	-	no KO assigned | (RefSeq) hypothetical protein	http://www.genome.jp/dbget-bin/www_bget?smm:Smp_150410
Maker00017806	scaffold60	1087949	1106377	Maker00017806	-	e3 ubiquitin protein ligase ring2	-	-	GO:0008270//zinc ion binding; GO:0016874//ligase activity	K10695 E3 ubiquitin-protein ligase RNF1/2 [EC:2.3.2.27] | (RefSeq) polycomb-m33 interacting protein	http://www.genome.jp/dbget-bin/www_bget?smm:Smp_050160
Maker00017809	scaffold60	1128259	1159282	Maker00017809	-	metal transporter cnnm2	-	GO:0016020//membrane	-	K16302 metal transporter CNNM | (RefSeq) putative annexin	http://www.genome.jp/dbget-bin/www_bget?smm:Smp_146680
Maker00017808	scaffold60	387356	387876	-	-	-	-	-	-	-	-
Maker00021457	scaffold833	515431	515998	-	-	-	-	-	-	-	-
Maker00021456	scaffold833	479799	492762	-	-	-	-	-	-	-	-
Maker00021455	scaffold833	223698	242324	Maker00021455	-	Peptide-N(4)-(N-acetyl-beta-glucosaminyl)asparagine amidase	-	-	-	K01456 peptide-N4-(N-acetyl-beta-glucosaminyl)asparagine amidase [EC:3.5.1.52] | (RefSeq) putative p	http://www.genome.jp/dbget-bin/www_bget?smm:Smp_033350
Maker00021454	scaffold833	80667	80918	-	-	-	-	-	-	-	-
Maker00021453	scaffold833	73328	78056	-	-	-	-	-	-	-	-
Maker00021452	scaffold833	459358	459818	-	-	-	-	-	-	-	-
Maker00021451	scaffold832	101254	128599	Maker00021451	-	von Willebrand factor A domain-containing protein DDB_G0286969	-	-	-	-	-
Maker00021450	scaffold832	143537	153244	-	-	-	-	-	-	-	-
Maker00021459	scaffold833	454724	455949	-	-	-	-	-	-	-	-
Maker00021458	scaffold833	348751	366881	-	-	-	-	-	-	-	-
Maker00020326	scaffold75	502901	503083	-	-	-	-	-	-	-	-
Maker00020327	scaffold75	306993	314545	-	-	-	-	-	-	no KO assigned | (RefSeq) hypothetical protein	http://www.genome.jp/dbget-bin/www_bget?smm:Smp_130910
Maker00020324	scaffold75	67476	68291	Maker00020324	-	serine threonine-protein kinase pak 1 isoform x1	GO:0006468//protein phosphorylation	-	GO:0004674//protein serine/threonine kinase activity; GO:0005524//ATP binding	K04409 p21-activated kinase 1 [EC:2.7.11.1] | (RefSeq) serine/threonine kinase	http://www.genome.jp/dbget-bin/www_bget?smm:Smp_179800
Maker00020325	scaffold75	103922	104405	-	-	-	-	-	-	-	-
Maker00020322	scaffold75	1099920	1100288	Maker00020322	-	uncharacterized protein loc106750673 isoform x1	GO:0001510//RNA methylation; GO:0006400//tRNA modification	-	GO:0003723//RNA binding; GO:0008168//methyltransferase activity	-	-
Maker00020323	scaffold75	224182	224565	-	-	-	-	-	-	-	-
Maker00020320	scaffold75	109383	109822	-	-	-	-	-	-	-	-
Maker00020321	scaffold75	310410	310721	-	-	-	-	-	-	-	-
Maker00020328	scaffold75	20151	20372	-	-	-	-	-	-	-	-
Maker00020329	scaffold75	1043779	1044087	-	-	-	-	-	-	-	-
Maker00018504	scaffold641	205832	231678	-	-	-	-	-	-	no KO assigned | (RefSeq) putative glutamate receptor, kainate	http://www.genome.jp/dbget-bin/www_bget?smm:Smp_153780
Maker00001180	scaffold11	146225	147317	Maker00001180	-	-	-	-	-	K05546 mannosyl-oligosaccharide alpha-1,3-glucosidase [EC:3.2.1.207] | (RefSeq) neutral alpha-glucos	http://www.genome.jp/dbget-bin/www_bget?smm:Smp_018760
Maker00022760	scaffold938	154840	155958	Maker00022760	-	---	-	-	-	K00280 lysyl oxidase-like protein 2/3/4 [EC:1.4.3.-] | (RefSeq) lysyl oxidase-like	http://www.genome.jp/dbget-bin/www_bget?smm:Smp_068180
Maker00022761	scaffold938	74628	82357	Maker00022761	-	SURP and G-patch domain-containing protein 1	-	-	-	K13096 splicing factor 4 | (RefSeq) putative arginine/serine rich splicing factor sf4/14	http://www.genome.jp/dbget-bin/www_bget?smm:Smp_049000
Maker00018057	scaffold6129	9112	11084	-	-	-	-	-	-	-	-
Maker00018056	scaffold6128	4278	10566	-	-	-	-	-	-	-	-
Maker00018055	scaffold6127	8961	11020	-	-	-	-	-	-	-	-
Maker00018054	scaffold6121	1125	1597	-	-	-	-	-	-	-	-
Maker00018053	scaffold612	458164	458686	-	-	-	-	-	-	-	-
Maker00018052	scaffold612	411647	425827	Maker00018052	-	Nardilysin	-	-	-	K01411 nardilysin [EC:3.4.24.61] | (RefSeq) nardilysin (M16 family)	http://www.genome.jp/dbget-bin/www_bget?smm:Smp_061510.1
Maker00018051	scaffold612	232205	232666	-	-	-	-	-	-	-	-
Maker00018050	scaffold612	24831	25839	-	-	-	-	-	-	-	-
Maker00011488	scaffold3076	14052	14345	-	-	-	-	-	-	-	-
Maker00018059	scaffold613	419221	420436	Maker00018059	-	Probable nuclear transport factor 2	-	-	-	no KO assigned | (RefSeq) nuclear transport factor, putative	http://www.genome.jp/dbget-bin/www_bget?smm:Smp_037700
Maker00018058	scaffold613	416464	416862	-	-	-	-	-	-	-	-
Maker00022768	scaffold94	706225	706944	-	-	-	-	-	-	-	-
Maker00022769	scaffold94	994444	995994	Maker00022769	-	dopamine receptor 2	GO:0007186//G-protein coupled receptor signaling pathway	-	GO:0004871//signal transducer activity	K04148 dopamine receptor D1-like | (RefSeq) putative amine GPCR	http://www.genome.jp/dbget-bin/www_bget?smm:Smp_150180
Maker00012978	scaffold361	627915	629027	Maker00012978	-	zinc finger protein	-	-	GO:0003676//nucleic acid binding	K13095 splicing factor 1 | (RefSeq) putative zinc finger protein	http://www.genome.jp/dbget-bin/www_bget?smm:Smp_021540
Maker00012979	scaffold361	370754	380421	-	-	-	-	-	-	-	-
Maker00012976	scaffold361	568951	598311	Maker00012976	-	frizzled-5-like	GO:0016055//Wnt signaling pathway; GO:0048513//organ development	-	GO:0004871//signal transducer activity	K02375 frizzled 5/8 | (RefSeq) frizzled, putative	http://www.genome.jp/dbget-bin/www_bget?smm:Smp_139180
Maker00012977	scaffold361	278401	279209	Maker00012977	-	pogo transposable element with znf domain	-	-	GO:0046872//metal ion binding	no KO assigned | (RefSeq) putative suppressor of hairy wing homolog	http://www.genome.jp/dbget-bin/www_bget?smm:Smp_021950.1
Maker00012974	scaffold361	321008	322764	Maker00012974	-	frizzled- partial	GO:0001570//vasculogenesis; GO:0007605//sensory perception of sound; GO:0010812//negative regulation of cell-substrate adhesion; GO:0030947//regulation of vascular endothelial growth factor receptor signaling pathway; GO:0031987//locomotion involved in locomotory behavior; GO:0034446//substrate adhesion-dependent cell spreading; GO:0035426//extracellular matrix-cell signaling; GO:0035567//non-can…	GO:0005886//plasma membrane; GO:0005911//cell-cell junction	GO:0017147//Wnt-protein binding; GO:0019955//cytokine binding; GO:0042813//Wnt-activated receptor activity; GO:0046983//protein dimerization activity	K02842 frizzled 9/10 | (RefSeq) putative frizzled	http://www.genome.jp/dbget-bin/www_bget?smm:Smp_174350
Maker00012975	scaffold361	44374	44695	-	-	-	-	-	-	-	-
Maker00012972	scaffold361	221941	222601	-	-	-	-	-	-	-	-
Maker00012973	scaffold361	465622	467605	-	-	-	-	-	-	-	-
Maker00012970	scaffold361	7901	10752	-	-	-	-	-	-	-	-
Maker00012971	scaffold361	285502	312558	Maker00012971	-	glucose transporter type 1 isoform x2	GO:0055085//transmembrane transport	GO:0016021//integral component of membrane	GO:0022891//substrate-specific transmembrane transporter activity	K07299 MFS transporter, SP family, solute carrier family 2 (facilitated glucose transporter), member	http://www.genome.jp/dbget-bin/www_bget?smm:Smp_046790
Maker00003578	scaffold1348	340707	341279	-	-	-	-	-	-	-	-
Maker00003579	scaffold1348	374994	384495	-	-	-	-	-	-	-	-
Maker00023149	scaffold969	178172	178474	-	-	-	-	-	-	-	-
Maker00023148	scaffold969	230958	231218	-	-	-	-	-	-	-	-
Maker00003574	scaffold1346	72282	72667	-	-	-	-	-	-	-	-
Maker00023146	scaffold969	359540	368755	-	-	-	-	-	-	-	-
Maker00023145	scaffold969	229525	230949	-	-	-	-	-	-	-	-
Maker00003577	scaffold1347	77650	90470	Maker00003577	-	transaldolase	GO:0005975//carbohydrate metabolic process; GO:0006098//pentose-phosphate shunt	GO:0005737//cytoplasm	GO:0004801//sedoheptulose-7-phosphate:D-glyceraldehyde-3-phosphate glyceronetransferase activity	K00616 transaldolase [EC:2.2.1.2] | (RefSeq) transaldolase	http://www.genome.jp/dbget-bin/www_bget?smm:Smp_070600
Maker00003570	scaffold1346	119567	121166	Maker00003570	-	protein wnt 1	GO:0007399//nervous system development; GO:0009880//embryonic pattern specification; GO:0016055//Wnt signaling pathway; GO:0030154//cell differentiation; GO:0039018//nephrostome development; GO:0039020//pronephric nephron tubule development; GO:0072013//glomus development	GO:0005578//proteinaceous extracellular matrix; GO:0016021//integral component of membrane	GO:0005102//receptor binding	K00408 wingless-type MMTV integration site family, member 4 | (RefSeq) wnt related	http://www.genome.jp/dbget-bin/www_bget?smm:Smp_151400
Maker00023142	scaffold969	235655	236519	-	-	-	-	-	-	-	-
Maker00023141	scaffold969	78602	80214	Maker00023141	-	nuclear receptor subfamily 2 group e member 1-like	GO:0006355//regulation of transcription, DNA-templated; GO:0030522//intracellular receptor signaling pathway; GO:0043401//steroid hormone mediated signaling pathway	GO:0005634//nucleus	GO:0003707//steroid hormone receptor activity; GO:0004879//RNA polymerase II transcription factor activity, ligand-activated sequence-specific DNA binding; GO:0008270//zinc ion binding; GO:0043565//sequence-specific DNA binding	K08524 retinoid X receptor alpha | (RefSeq) retinoic acid receptor RXR	http://www.genome.jp/dbget-bin/www_bget?smm:Smp_097700
Maker00023140	scaffold968	44646	54883	Maker00023140	-	innexin unc 9	-	GO:0016020//membrane	-	K22037 innexin | (RefSeq) putative innexin	http://www.genome.jp/dbget-bin/www_bget?smm:Smp_129020
Maker00022898	scaffold95	600655	604072	-	-	-	-	-	-	-	-
Maker00022899	scaffold95	417940	418828	Maker00022899	-	polycystin-2 isoform x1	GO:0050982//detection of mechanical stimulus	GO:0016021//integral component of membrane	GO:0005262//calcium channel activity; GO:0005509//calcium ion binding	no KO assigned | (RefSeq) hypothetical protein	http://www.genome.jp/dbget-bin/www_bget?smm:Smp_155190
Maker00022892	scaffold95	423410	424024	Maker00022892	-	polycystic kidney disease 2-like 1 protein	GO:0001581//detection of chemical stimulus involved in sensory perception of sour taste; GO:0007224//smoothened signaling pathway; GO:0030001//metal ion transport; GO:0071468//cellular response to acidic pH; GO:0098662//inorganic cation transmembrane transport	GO:0005783//endoplasmic reticulum; GO:0005886//plasma membrane; GO:0009986//cell surface; GO:0034704//calcium channel complex; GO:0042995//cell projection; GO:0043235//receptor complex	GO:0005262//calcium channel activity; GO:0005509//calcium ion binding; GO:0008092//cytoskeletal protein binding; GO:0033040//sour taste receptor activity; GO:0042802//identical protein binding	no KO assigned | (RefSeq) hypothetical protein	http://www.genome.jp/dbget-bin/www_bget?smm:Smp_155190
Maker00022893	scaffold95	956475	958908	Maker00022893	-	uncharacterized protein loc105559817	-	-	GO:0003677//DNA binding	-	-
Maker00022890	scaffold95	695815	696704	Maker00022890	-	zinc finger protein 40	-	GO:0016020//membrane	GO:0005488//binding	no KO assigned | (RefSeq) zinc finger protein, putative	http://www.genome.jp/dbget-bin/www_bget?smm:Smp_125970
Maker00022891	scaffold95	1017757	1018561	-	-	-	-	-	-	-	-
Maker00022896	scaffold95	488099	499372	Maker00022896	-	Adiponectin receptor protein 2	-	-	-	K07297 adiponectin receptor | (RefSeq) adiponectin receptor, putative	http://www.genome.jp/dbget-bin/www_bget?smm:Smp_057130
Maker00022897	scaffold95	1066935	1073424	Maker00022897	-	methyltransferase-like protein 6	GO:0006364//rRNA processing	-	-	K09140 pre-rRNA-processing protein TSR3 | (RefSeq) hypothetical protein	http://www.genome.jp/dbget-bin/www_bget?smm:Smp_042650
Maker00022894	scaffold95	419651	420206	Maker00022894	-	polycystic kidney disease 2-like 1 protein	GO:0001656//metanephros development; GO:0007368//determination of left/right symmetry; GO:0009628//response to abiotic stimulus; GO:0010564//regulation of cell cycle process; GO:0010604//positive regulation of macromolecule metabolic process; GO:0031325//positive regulation of cellular metabolic process; GO:0033554//cellular response to stress; GO:0034641//cellular nitrogen compound metabolic pro…	GO:0005789//endoplasmic reticulum membrane; GO:0005886//plasma membrane; GO:0016021//integral component of membrane; GO:0042995//cell projection; GO:0044430//cytoskeletal part	GO:0005244//voltage-gated ion channel activity; GO:0005262//calcium channel activity; GO:0005509//calcium ion binding; GO:0005515//protein binding	no KO assigned | (RefSeq) hypothetical protein	http://www.genome.jp/dbget-bin/www_bget?smm:Smp_155190
Maker00022895	scaffold95	291178	297657	-	-	-	-	-	-	-	-
Maker00018941	scaffold67	1128522	1130472	Maker00018941	-	spastin-like isoform x1	GO:0031122//cytoplasmic microtubule organization	GO:0005634//nucleus	GO:0000166//nucleotide binding; GO:0008568//microtubule-severing ATPase activity	K22766 fidgetin-like protein 1 [EC:3.6.4.-] | (RefSeq) fidgetin like-1	http://www.genome.jp/dbget-bin/www_bget?smm:Smp_002810
Maker00018940	scaffold67	117332	118542	-	-	-	-	-	-	-	-
Maker00018943	scaffold67	70987	93067	Maker00018943	-	kinesin heavy chain	GO:0007018//microtubule-based movement; GO:0007411//axon guidance; GO:0008104//protein localization; GO:0015986//ATP synthesis coupled proton transport; GO:0030705//cytoskeleton-dependent intracellular transport	GO:0000275//mitochondrial proton-transporting ATP synthase complex, catalytic core F(1); GO:0005871//kinesin complex; GO:0005874//microtubule	GO:0005524//ATP binding; GO:0008017//microtubule binding; GO:0008574//ATP-dependent microtubule motor activity, plus-end-directed; GO:0046933//proton-transporting ATP synthase activity, rotational mechanism; GO:0046961//proton-transporting ATPase activity, rotational mechanism	K10396 kinesin family member 5 | (RefSeq) kinesin heavy chain	http://www.genome.jp/dbget-bin/www_bget?smm:Smp_001040
Maker00018942	scaffold67	26034	26359	-	-	-	-	-	-	-	-
Maker00018945	scaffold670	24073	24429	-	-	-	-	-	-	-	-
Maker00018944	scaffold67	370177	372961	Maker00018944	-	Neprilysin	-	-	-	K01415 endothelin-converting enzyme [EC:3.4.24.71] | (RefSeq) family M13 unassigned peptidase (M13 f	http://www.genome.jp/dbget-bin/www_bget?smm:Smp_159370
Maker00018947	scaffold670	75373	76873	-	-	-	-	-	-	-	-
Maker00018946	scaffold670	77917	78168	Maker00018946	-	dynein heavy chain axonemal	GO:0007018//microtubule-based movement	GO:0030286//dynein complex	GO:0003777//microtubule motor activity; GO:0005524//ATP binding; GO:0016887//ATPase activity	-	-
Maker00018949	scaffold670	150432	157452	Maker00018949	-	dynein heavy chain axonemal	GO:0007018//microtubule-based movement	GO:0030286//dynein complex	GO:0003777//microtubule motor activity; GO:0005524//ATP binding; GO:0016887//ATPase activity	-	-
Maker00018948	scaffold670	142073	146950	Maker00018948	-	dynein heavy chain axonemal-like	GO:0009987//cellular process	GO:0005622//intracellular	GO:0000166//nucleotide binding; GO:0017111//nucleoside-triphosphatase activity	-	-
Maker00019098	scaffold679	240789	241028	-	-	-	-	-	-	-	-
Maker00019099	scaffold679	242246	242714	-	-	-	-	-	-	-	-
Maker00019094	scaffold678	135718	136074	-	-	-	-	-	-	-	-
Maker00019095	scaffold678	68372	68799	-	-	-	-	-	-	-	-
Maker00019096	scaffold678	273019	275448	-	-	-	-	-	-	-	-
Maker00019097	scaffold6780	8626	8871	-	-	-	-	-	-	-	-
Maker00019090	scaffold678	1837	9550	-	-	-	-	-	-	-	-
Maker00019091	scaffold678	136494	136706	-	-	-	-	-	-	-	-
Maker00019092	scaffold678	90578	91090	-	-	-	-	-	-	-	-
Maker00019093	scaffold678	77431	77853	-	-	-	-	-	-	-	-
Maker00022238	scaffold9	980268	1005446	Maker00022238	-	Talin-2	-	-	-	K06271 talin | (RefSeq) putative talin 2	http://www.genome.jp/dbget-bin/www_bget?smm:Smp_142630
Maker00022239	scaffold9	1085350	1086113	Maker00022239	-	Hydroxyacylglutathione hydrolase, mitochondrial	-	-	-	K01069 hydroxyacylglutathione hydrolase [EC:3.1.2.6] | (RefSeq) putative glyoxalase II (Hydroxyacylg	http://www.genome.jp/dbget-bin/www_bget?smm:Smp_091010
Maker00022236	scaffold9	753213	754474	Maker00022236	-	histone h2b	GO:0008152//metabolic process	GO:0000786//nucleosome; GO:0005811//lipid particle; GO:0016021//integral component of membrane; GO:0035267//NuA4 histone acetyltransferase complex	GO:0003677//DNA binding; GO:0015020//glucuronosyltransferase activity; GO:0046982//protein heterodimerization activity	-	-
Maker00022237	scaffold9	1312755	1313054	-	-	-	-	-	-	-	-
Maker00022234	scaffold9	1775787	1782038	Maker00022234	-	Hepatocyte growth factor-regulated tyrosine kinase substrate	-	-	-	-	-
Maker00022235	scaffold9	423540	437547	Maker00022235	-	u6 snrna-associated sm-like protein lsm2	GO:0000398//mRNA splicing, via spliceosome	GO:0000932//cytoplasmic mRNA processing body; GO:0005688//U6 snRNP; GO:0016021//integral component of membrane; GO:0046540//U4/U6 x U5 tri-snRNP complex; GO:0071011//precatalytic spliceosome; GO:0071013//catalytic step 2 spliceosome; GO:1990726//Lsm1-7-Pat1 complex	GO:0017160//Ral GTPase binding; GO:0019901//protein kinase binding; GO:0044822//poly(A) RNA binding	-	-
Maker00022232	scaffold9	1704778	1711899	Maker00022232	-	spry domain containing protein	-	GO:0044424//intracellular part	-	K06107 erythrocyte membrane protein band 4.1 | (RefSeq) Band 4.1-like protein	http://www.genome.jp/dbget-bin/www_bget?smm:Smp_194810
Maker00022233	scaffold9	533229	533456	-	-	-	-	-	-	-	-
Maker00022230	scaffold9	1149111	1149715	-	-	-	-	-	-	-	-
Maker00022231	scaffold9	543336	549777	Maker00022231	-	La-related protein 1B	-	-	-	K18757 la-related protein 1 | (RefSeq) putative lupus la ribonucleoprotein	http://www.genome.jp/dbget-bin/www_bget?smm:Smp_101820
Maker00007981	scaffold209	436089	439493	-	-	-	-	-	-	-	-
Maker00007980	scaffold209	333640	334126	-	-	-	-	-	-	-	-
Maker00007983	scaffold209	459685	462430	-	-	-	-	-	-	-	-
Maker00007982	scaffold209	915119	934174	Maker00007982	-	hypothetical transcript	-	GO:0016021//integral component of membrane	-	no KO assigned | (RefSeq) hypothetical protein	http://www.genome.jp/dbget-bin/www_bget?smm:Smp_171470
Maker00007985	scaffold209	251110	251343	-	-	-	-	-	-	-	-
Maker00007984	scaffold209	399654	402547	-	-	-	-	-	-	-	-
Maker00007987	scaffold209	279330	296093	Maker00007987	-	protocadherin fat 1	-	-	GO:0005488//binding	K16506 protocadherin Fat 1/2/3 | (RefSeq) putative cadherin	http://www.genome.jp/dbget-bin/www_bget?smm:Smp_135610
Maker00007986	scaffold209	882900	885437	-	-	-	-	-	-	-	-
Maker00007989	scaffold209	486631	500994	Maker00007989	-	Tetraspanin-17	-	-	-	K06508 CD81 antigen | (RefSeq) CD9-like protein Sm-TSP-1	http://www.genome.jp/dbget-bin/www_bget?smm:Smp_095630
Maker00007988	scaffold209	900919	901548	-	-	-	-	-	-	-	-
Maker00006058	scaffold171	722814	723107	-	-	-	-	-	-	-	-
Maker00006059	scaffold171	728544	729188	-	-	-	-	-	-	-	-
Maker00006054	scaffold171	7271	7567	-	-	-	-	-	-	-	-
Maker00006055	scaffold171	5435	6139	-	-	-	-	-	-	-	-
Maker00006056	scaffold171	502715	503891	Maker00006056	-	sodium leak channel non-selective protein	GO:0006816//calcium ion transport; GO:0034220//ion transmembrane transport; GO:0086010//membrane depolarization during action potential	GO:0005886//plasma membrane	GO:0005261//cation channel activity	-	-
Maker00006057	scaffold171	262080	264567	Maker00006057	-	tryptophan--trna cytoplasmic	GO:0006418//tRNA aminoacylation for protein translation	GO:0043227//membrane-bounded organelle; GO:0044424//intracellular part	GO:0000166//nucleotide binding; GO:0004812//aminoacyl-tRNA ligase activity	K01867 tryptophanyl-tRNA synthetase [EC:6.1.1.2] | (RefSeq) putative tryptophanyl-tRNA synthetase	http://www.genome.jp/dbget-bin/www_bget?smm:Smp_082860
Maker00006050	scaffold171	1002300	1003823	-	-	-	-	-	-	-	-
Maker00006051	scaffold171	1051576	1061219	-	-	-	-	-	-	-	-
Maker00006052	scaffold171	194271	194979	-	-	-	-	-	-	-	-
Maker00006053	scaffold171	541700	543132	Maker00006053	-	sodium leak channel non-selective protein	GO:0034220//ion transmembrane transport	-	GO:0005216//ion channel activity	-	-
Maker00021158	scaffold81	1099332	1101042	Maker00021158	-	s-methyl-5 -thioadenosine phosphorylase	GO:0009116//nucleoside metabolic process; GO:0043101//purine-containing compound salvage	GO:0005737//cytoplasm	GO:0017061//S-methyl-5-thioadenosine phosphorylase activity	K00772 5'-methylthioadenosine phosphorylase [EC:2.4.2.28] | (RefSeq) methylthioadenosine phosphoryla	http://www.genome.jp/dbget-bin/www_bget?smm:Smp_028190
Maker00021159	scaffold81	659619	659927	-	-	-	-	-	-	-	-
Maker00021156	scaffold81	808228	808428	-	-	-	-	-	-	-	-
Maker00021157	scaffold81	198306	198740	-	-	-	-	-	-	-	-
Maker00021154	scaffold81	1117973	1118399	Maker00021154	-	serine threonine-protein kinase 24-like	GO:0009987//cellular process	-	-	K04409 p21-activated kinase 1 [EC:2.7.11.1] | (RefSeq) serine/threonine kinase	http://www.genome.jp/dbget-bin/www_bget?smm:Smp_175160
Maker00021155	scaffold81	1050414	1072527	Maker00021155	-	USP6 N-terminal-like protein	-	-	-	K20133 USP6 N-terminal-like protein | (RefSeq) USP6 N-terminal-like protein	http://www.genome.jp/dbget-bin/www_bget?smm:Smp_165700.1
Maker00021152	scaffold809	296242	296574	-	-	-	-	-	-	-	-
Maker00021153	scaffold809	58253	58591	-	-	-	-	-	-	-	-
Maker00021150	scaffold809	285375	286459	Maker00021150	-	glycerol kinase-like	GO:0044237//cellular metabolic process; GO:0044238//primary metabolic process; GO:0071704//organic substance metabolic process	-	-	K00864 glycerol kinase [EC:2.7.1.30] | (RefSeq) putative glycerol kinase	http://www.genome.jp/dbget-bin/www_bget?smm:Smp_141770
Maker00021151	scaffold809	267818	282131	Maker00021151	-	glycerol kinase-like	GO:0044237//cellular metabolic process; GO:0071704//organic substance metabolic process	-	-	K00864 glycerol kinase [EC:2.7.1.30] | (RefSeq) putative glycerol kinase	http://www.genome.jp/dbget-bin/www_bget?smm:Smp_141770
Maker00000067	scaffold1	2647712	2648094	-	-	-	-	-	-	-	-
Maker00000066	scaffold1	121101	123872	Maker00000066	-	p2x purinoceptor 4	GO:0019228//neuronal action potential; GO:0033198//response to ATP; GO:0035590//purinergic nucleotide receptor signaling pathway; GO:0043416//regulation of skeletal muscle tissue regeneration; GO:0048630//skeletal muscle tissue growth; GO:0050848//regulation of calcium-mediated signaling; GO:0051260//protein homooligomerization; GO:0098655//cation transmembrane transport; GO:0098779//mitophagy in…	GO:0005639//integral component of nuclear inner membrane; GO:0005737//cytoplasm; GO:0005887//integral component of plasma membrane	GO:0001614//purinergic nucleotide receptor activity; GO:0004931//extracellular ATP-gated cation channel activity; GO:0005524//ATP binding; GO:0005525//GTP binding; GO:0008144//drug binding; GO:0008270//zinc ion binding	-	-
Maker00000065	scaffold1	1118004	1139139	Maker00000065	-	dna mismatch repair protein partial	GO:0006298//mismatch repair	-	GO:0005524//ATP binding; GO:0030983//mismatched DNA binding	-	-
Maker00000064	scaffold1	38685	39121	Maker00000064	-	protein asterix	-	GO:0016021//integral component of membrane	-	-	-
Maker00000063	scaffold1	1407020	1418929	Maker00000063	-	leucine-rich repeat and wd repeat-containing protein 1	GO:0045892//negative regulation of transcription, DNA-templated	GO:0005634//nucleus	GO:0016787//hydrolase activity	K13131 ATP-dependent RNA helicase DDX20 [EC:3.6.4.13] | (RefSeq) putative dead box ATP-dependent RNA	http://www.genome.jp/dbget-bin/www_bget?smm:Smp_171170
Maker00000062	scaffold1	1041230	1041511	-	-	-	-	-	-	-	-
Maker00000061	scaffold1	1246871	1247281	Maker00000061	-	histone h3	GO:0007186//G-protein coupled receptor signaling pathway	GO:0000786//nucleosome; GO:0005634//nucleus	GO:0003677//DNA binding; GO:0004930//G-protein coupled receptor activity; GO:0030246//carbohydrate binding; GO:0046982//protein heterodimerization activity	K11253 histone H3 | (RefSeq) putative histone H3	http://www.genome.jp/dbget-bin/www_bget?smm:Smp_089860
Maker00000060	scaffold1	1595077	1601821	Maker00000060	-	transcription factor xtcf-3b	GO:0000122//negative regulation of transcription from RNA polymerase II promoter; GO:0001568//blood vessel development; GO:0007050//cell cycle arrest; GO:0007223//Wnt signaling pathway, calcium modulating pathway; GO:0009749//response to glucose; GO:0010909//positive regulation of heparan sulfate proteoglycan biosynthetic process; GO:0031016//pancreas development; GO:0032024//positive regulation …	GO:0000790//nuclear chromatin; GO:0005737//cytoplasm; GO:0016605//PML body; GO:0032993//protein-DNA complex; GO:0070369//beta-catenin-TCF7L2 complex	GO:0000978//RNA polymerase II core promoter proximal region sequence-specific DNA binding; GO:0001103//RNA polymerase II repressing transcription factor binding; GO:0003700//transcription factor activity, sequence-specific DNA binding; GO:0008013//beta-catenin binding; GO:0019901//protein kinase binding; GO:0035257//nuclear hormone receptor binding; GO:0045295//gamma-catenin binding; GO:0070016//…	K04491 transcription factor 7-like 2 | (RefSeq) putative pangolin	http://www.genome.jp/dbget-bin/www_bget?smm:Smp_131260
Maker00000069	scaffold1	1044406	1055724	-	-	-	-	-	-	-	-
Maker00000068	scaffold1	150466	150822	-	-	-	-	-	-	-	-
Maker00004980	scaffold154	603066	629505	Maker00004980	-	Neurobeachin	-	-	-	no KO assigned | (RefSeq) putative neurobeachin	http://www.genome.jp/dbget-bin/www_bget?smm:Smp_153840
Maker00004981	scaffold154	1249115	1253714	Maker00004981	-	monocarboxylate transporter 5-like	GO:0015718//monocarboxylic acid transport; GO:0055085//transmembrane transport	GO:0016021//integral component of membrane	GO:0008028//monocarboxylic acid transmembrane transporter activity	no KO assigned | (RefSeq) putative monocarboxylate transporter	http://www.genome.jp/dbget-bin/www_bget?smm:Smp_161850
Maker00004982	scaffold154	598556	599558	-	-	-	-	-	-	-	-
Maker00004983	scaffold154	44527	51521	-	-	-	-	-	-	-	-
Maker00004984	scaffold154	1377444	1378139	Maker00004984	-	Cytochrome b5 domain-containing protein 1	-	-	-	-	-
Maker00004985	scaffold154	918743	919758	-	-	-	-	-	-	-	-
Maker00004986	scaffold154	470753	477477	Maker00004986	-	serine cytosolic isoform x1	GO:0006544//glycine metabolic process; GO:0006563//L-serine metabolic process; GO:0032259//methylation; GO:0035999//tetrahydrofolate interconversion	-	GO:0004372//glycine hydroxymethyltransferase activity; GO:0008168//methyltransferase activity; GO:0030170//pyridoxal phosphate binding	K00600 glycine hydroxymethyltransferase [EC:2.1.2.1] | (RefSeq) putative serine hydroxymethyltransfe	http://www.genome.jp/dbget-bin/www_bget?smm:Smp_179710
Maker00004987	scaffold154	376266	377179	Maker00004987	-	smad nuclear-interacting protein 1	GO:0035196//production of miRNAs involved in gene silencing by miRNA	GO:0005634//nucleus	GO:0003729//mRNA binding	K13108 smad nuclear-interacting protein 1 | (RefSeq) putative smad nuclear interacting protein	http://www.genome.jp/dbget-bin/www_bget?smm:Smp_137380
Maker00004988	scaffold154	1061861	1070007	Maker00004988	-	glycylpeptide n-tetradecanoyltransferase 1	-	-	GO:0016746//transferase activity, transferring acyl groups	K00671 glycylpeptide N-tetradecanoyltransferase [EC:2.3.1.97] | (RefSeq) N-myristoyltransferase, put	http://www.genome.jp/dbget-bin/www_bget?smm:Smp_121420
Maker00004989	scaffold154	823734	839995	-	-	-	-	-	-	-	-
Maker00014918	scaffold45	1402333	1423587	Maker00014918	-	mannose-1-phosphate guanyltransferase beta	GO:0006486//protein glycosylation; GO:0048747//muscle fiber development	-	GO:0016779//nucleotidyltransferase activity	K00966 mannose-1-phosphate guanylyltransferase [EC:2.7.7.13] | (RefSeq) mannose-1-phosphate guanyltr	http://www.genome.jp/dbget-bin/www_bget?smm:Smp_028730
Maker00014919	scaffold45	1151681	1156877	Maker00014919	-	retinal guanylyl cyclase 2	GO:0007165//signal transduction; GO:0009190//cyclic nucleotide biosynthetic process	GO:0005622//intracellular; GO:0016020//membrane	GO:0009975//cyclase activity; GO:0016849//phosphorus-oxygen lyase activity	K12322 guanylate cyclase 2F [EC:4.6.1.2] | (RefSeq) protein tyrosine kinase	http://www.genome.jp/dbget-bin/www_bget?smm:Smp_125450
Maker00014912	scaffold45	1461594	1462382	Maker00014912	-	noggin 3	GO:0001501//skeletal system development; GO:0001655//urogenital system development; GO:0007389//pattern specification process; GO:0009653//anatomical structure morphogenesis; GO:0030154//cell differentiation; GO:0048513//organ development; GO:0048523//negative regulation of cellular process	-	-	no KO assigned | (RefSeq) bone morphogenetic protein antagonist noggin,putative	http://www.genome.jp/dbget-bin/www_bget?smm:Smp_076490
Maker00014913	scaffold45	1110362	1111012	-	-	-	-	-	-	-	-
Maker00014910	scaffold45	975228	976153	-	-	-	-	-	-	-	-
Maker00014911	scaffold45	621153	625658	-	-	-	-	-	-	-	-
Maker00014916	scaffold45	687392	689514	Maker00014916	-	Innexin unc-7	-	-	-	K22037 innexin | (RefSeq) putative innexin	http://www.genome.jp/dbget-bin/www_bget?smm:Smp_141390
Maker00014917	scaffold45	1070185	1085153	Maker00014917	-	subfamily m14a unassigned peptidase	-	-	GO:0003824//catalytic activity	K01298 carboxypeptidase A2 [EC:3.4.17.15] | (RefSeq) subfamily M14A unassigned peptidase (M14 family	http://www.genome.jp/dbget-bin/www_bget?smm:Smp_088270
Maker00014914	scaffold45	1482057	1486022	-	-	-	-	-	-	-	-
Maker00014915	scaffold45	285567	285869	-	-	-	-	-	-	-	-
Maker00004364	scaffold1457	151384	157470	-	-	-	-	-	-	-	-
Maker00004365	scaffold1457	48887	49360	-	-	-	-	-	-	-	-
Maker00004366	scaffold1457	167672	168434	Maker00004366	-	sodium-dependent lysophosphatidylcholine symporter 1 isoform x1	GO:0006869//lipid transport	GO:0016020//membrane; GO:0044464//cell part	-	-	-
Maker00004367	scaffold1457	253383	267863	-	-	-	-	-	-	K00417 ubiquinol-cytochrome c reductase subunit 7 | (RefSeq) putative ubiquinol-cytochrome c reducta	http://www.genome.jp/dbget-bin/www_bget?smm:Smp_024120
Maker00004360	scaffold1457	273529	281166	Maker00004360	-	oxygen-dependent coproporphyrinogen-iii oxidase	GO:0006783//heme biosynthetic process	GO:0005739//mitochondrion; GO:0016020//membrane	GO:0004109//coproporphyrinogen oxidase activity; GO:0042803//protein homodimerization activity	K00228 coproporphyrinogen III oxidase [EC:1.3.3.3] | (RefSeq) coproporphyrinogen oxidase	http://www.genome.jp/dbget-bin/www_bget?smm:Smp_162280
Maker00004361	scaffold1457	147027	149423	Maker00004361	-	---	-	-	-	-	-
Maker00004362	scaffold1457	22203	22828	Maker00004362	-	small ubiquitin-related modifier 3	GO:0006099//tricarboxylic acid cycle; GO:0006606//protein import into nucleus; GO:0006909//phagocytosis; GO:0007052//mitotic spindle organization; GO:0010906//regulation of glucose metabolic process; GO:0016925//protein sumoylation; GO:0016926//protein desumoylation; GO:0021952//central nervous system projection neuron axonogenesis; GO:0034126//positive regulation of MyD88-dependent toll-like rec…	GO:0000780//condensed nuclear chromosome, centromeric region; GO:0000940//condensed chromosome outer kinetochore; GO:0005730//nucleolus; GO:0030496//midbody	GO:0005515//protein binding; GO:0031386//protein tag	K12160 small ubiquitin-related modifier | (RefSeq) ubiquitin-like protein sumo/smt3-related	http://www.genome.jp/dbget-bin/www_bget?smm:Smp_045510
Maker00004363	scaffold1457	39606	40039	Maker00004363	-	protein bud31 homolog	GO:0000398//mRNA splicing, via spliceosome	GO:0005681//spliceosomal complex	GO:0008430//selenium binding	K12873 bud site selection protein 31 | (RefSeq) putative g10 protein homolog	http://www.genome.jp/dbget-bin/www_bget?smm:Smp_092380
Maker00004368	scaffold1458	94641	104021	-	-	-	-	-	-	no KO assigned | (RefSeq) cell polarity protein	http://www.genome.jp/dbget-bin/www_bget?smm:Smp_130280
Maker00004369	scaffold1458	36546	36941	-	-	-	-	-	-	-	-
Maker00001859	scaffold117	1147180	1147783	Maker00001859	-	ubiquitin-conjugating enzyme e2 k	-	-	GO:0005488//binding	K04649 ubiquitin-conjugating enzyme (huntingtin interacting protein 2) [EC:2.3.2.23] | (RefSeq) puta	http://www.genome.jp/dbget-bin/www_bget?smm:Smp_082050
Maker00001858	scaffold117	356680	356883	-	-	-	-	-	-	-	-
Maker00001851	scaffold117	1006145	1016460	Maker00001851	-	btb poz domain-containing protein kctd16	GO:0051260//protein homooligomerization	-	-	-	-
Maker00001850	scaffold117	694415	694906	-	-	-	-	-	-	-	-
Maker00001853	scaffold117	965925	983683	-	-	-	-	-	-	-	-
Maker00001852	scaffold117	423933	438412	Maker00001852	-	v-type proton atpase subunit h isoform x2	-	-	GO:0016820//hydrolase activity, acting on acid anhydrides, catalyzing transmembrane movement of substances	K02144 V-type H+-transporting ATPase subunit H | (RefSeq) putative vacuolar ATP synthase subunit h	http://www.genome.jp/dbget-bin/www_bget?smm:Smp_015070.1
Maker00001855	scaffold117	356973	357176	-	-	-	-	-	-	-	-
Maker00001854	scaffold117	382741	383220	-	-	-	-	-	-	-	-
Maker00001857	scaffold117	543169	543913	-	-	-	-	-	-	-	-
Maker00001856	scaffold117	400507	400839	-	-	-	-	-	-	-	-
Maker00007044	scaffold190	1839181	1849894	Maker00007044	-	protein unc-13 homolog b-like	GO:0007154//cell communication; GO:0044700//single organism signaling	-	GO:0005488//binding	-	-
Maker00007045	scaffold190	1879831	1908753	-	-	-	-	-	-	-	-
Maker00007046	scaffold190	545160	546356	Maker00007046	-	40S ribosomal protein S6	-	-	-	K02991 small subunit ribosomal protein S6e | (RefSeq) 40S ribosomal protein S6, putative	http://www.genome.jp/dbget-bin/www_bget?smm:Smp_053130
Maker00002035	scaffold1186	321076	322000	Maker00002035	-	26s proteasome non-atpase regulatory subunit 14	-	GO:0000502//proteasome complex	-	K09613 COP9 signalosome complex subunit 5 [EC:3.4.-.-] | (RefSeq) Jab1/MPN domain metalloenzyme (M67	http://www.genome.jp/dbget-bin/www_bget?smm:Smp_131660
Maker00007040	scaffold190	1590294	1599430	Maker00007040	-	Septin-7	-	-	-	K16944 septin 7 | (RefSeq) putative septin	http://www.genome.jp/dbget-bin/www_bget?smm:Smp_060070
Maker00002033	scaffold1186	236501	244756	Maker00002033	-	tnf receptor-associated factor 2-like	GO:0006464//cellular protein modification process; GO:0007165//signal transduction	-	-	K09848 TNF receptor-associated factor 4 | (RefSeq) tnf receptor-associated factor, putative	http://www.genome.jp/dbget-bin/www_bget?smm:Smp_168390
Maker00007042	scaffold190	2006406	2006940	-	-	-	-	-	-	K05849 solute carrier family 8 (sodium/calcium exchanger) | (RefSeq) putative sodium/calcium exchang	http://www.genome.jp/dbget-bin/www_bget?smm:Smp_152830
Maker00007043	scaffold190	2025482	2026589	Maker00007043	-	slc8a-1 [Schmidtea mediterranea]	GO:0006816//calcium ion transport; GO:0007154//cell communication; GO:0035725//sodium ion transmembrane transport	GO:0016021//integral component of membrane	GO:0005432//calcium:sodium antiporter activity	-	-
Maker00007048	scaffold190	2640095	2640606	-	-	-	-	-	-	-	-
Maker00007049	scaffold190	1001117	1019083	-	-	-	-	-	-	-	-
Maker00002038	scaffold1186	78268	78904	-	-	-	-	-	-	-	-
Maker00002039	scaffold1186	316090	316302	-	-	-	-	-	-	-	-
Maker00009910	scaffold2567	1896	2093	-	-	-	-	-	-	-	-
Maker00009911	scaffold2567	47152	47514	-	-	-	-	-	-	-	-
Maker00009912	scaffold2567	32500	33798	Maker00009912	-	---	-	-	-	K09574 FK506-binding protein 8 [EC:5.2.1.8] | (RefSeq) putative fk506 binding protein	http://www.genome.jp/dbget-bin/www_bget?smm:Smp_040500
Maker00009913	scaffold2567	222	1458	-	-	-	-	-	-	-	-
Maker00009914	scaffold2569	20404	25600	-	-	-	-	-	-	-	-
Maker00009915	scaffold2569	25619	26509	-	-	-	-	-	-	-	-
Maker00009916	scaffold257	1451784	1452320	-	-	-	-	-	-	-	-
Maker00009917	scaffold257	436814	437608	-	-	-	-	-	-	-	-
Maker00009918	scaffold257	826998	851243	Maker00009918	-	dynein heavy chain axonemal-like	GO:0007018//microtubule-based movement	GO:0030286//dynein complex	GO:0000166//nucleotide binding; GO:0017111//nucleoside-triphosphatase activity; GO:0043167//ion binding	K10408 dynein heavy chain, axonemal | (RefSeq) ciliary outer arm dynein beta heavy chain-related	http://www.genome.jp/dbget-bin/www_bget?smm:Smp_153140
Maker00009919	scaffold257	1013061	1013455	-	-	-	-	-	-	-	-
Maker00000896	scaffold1078	45312	46354	-	-	-	-	-	-	K10692 ligand of Numb protein X 1/2 [EC:2.3.2.27] | (RefSeq) putative multiple pdz domain protein	http://www.genome.jp/dbget-bin/www_bget?smm:Smp_048980
Maker00000897	scaffold1078	86935	94679	Maker00000897	-	serine threonine-protein kinase plk1	GO:0006468//protein phosphorylation; GO:0007067//mitotic nuclear division; GO:0007346//regulation of mitotic cell cycle; GO:0032270//positive regulation of cellular protein metabolic process; GO:0048523//negative regulation of cellular process; GO:0051276//chromosome organization; GO:0098813//nuclear chromosome segregation; GO:1902589//single-organism organelle organization	GO:0005819//spindle; GO:0030496//midbody; GO:0031981//nuclear lumen; GO:0044427//chromosomal part	GO:0005488//binding; GO:0016740//transferase activity	K06631 polo-like kinase 1 [EC:2.7.11.21] | (RefSeq) serine/threonine kinase	http://www.genome.jp/dbget-bin/www_bget?smm:Smp_009600
Maker00000894	scaffold1078	172888	176576	Maker00000894	-	tnf receptor-associated factor 6	GO:0006355//regulation of transcription, DNA-templated; GO:0006955//immune response; GO:0016567//protein ubiquitination; GO:0032147//activation of protein kinase activity; GO:0044763//single-organism cellular process; GO:0048731//system development; GO:0071902//positive regulation of protein serine/threonine kinase activity; GO:1902533//positive regulation of intracellular signal transduction	GO:0044424//intracellular part	GO:0019899//enzyme binding	K09848 TNF receptor-associated factor 4 | (RefSeq) tnf receptor-associated factor, putative	http://www.genome.jp/dbget-bin/www_bget?smm:Smp_168390
Maker00000895	scaffold1078	215611	218152	-	-	-	-	-	-	-	-
Maker00000892	scaffold1076	181960	183420	Maker00000892	-	cyclin-dependent kinase 11b	GO:0006468//protein phosphorylation	-	GO:0004672//protein kinase activity; GO:0005524//ATP binding	K08818 cell division cycle 2-like [EC:2.7.11.22] | (RefSeq) serine/threonine kinase	http://www.genome.jp/dbget-bin/www_bget?smm:Smp_176620
Maker00000893	scaffold1077	152246	152440	-	-	-	-	-	-	-	-
Maker00000890	scaffold1076	240494	281429	Maker00000890	-	muscle calcium channel subunit alpha-1	GO:0034765//regulation of ion transmembrane transport; GO:0070588//calcium ion transmembrane transport; GO:0086010//membrane depolarization during action potential	GO:0005891//voltage-gated calcium channel complex	GO:0008331//high voltage-gated calcium channel activity	K04851 voltage-dependent calcium channel L type alpha-1D | (RefSeq) voltage-dependent calcium channe	http://www.genome.jp/dbget-bin/www_bget?smm:Smp_020270
Maker00000891	scaffold1076	121501	122277	Maker00000891	-	pre-mrna-splicing factor atp-dependent rna helicase dhx16	GO:0006396//RNA processing; GO:0007281//germ cell development; GO:0010172//embryonic body morphogenesis; GO:0040022//feminization of hermaphroditic germ-line; GO:0048589//developmental growth	GO:0044424//intracellular part	GO:0004386//helicase activity; GO:0005515//protein binding; GO:0016887//ATPase activity; GO:0097159//organic cyclic compound binding; GO:1901363//heterocyclic compound binding	K12813 pre-mRNA-splicing factor ATP-dependent RNA helicase DHX16 [EC:3.6.4.13] | (RefSeq) ATP-depend	http://www.genome.jp/dbget-bin/www_bget?smm:Smp_027970
Maker00000898	scaffold1078	100089	103403	-	-	-	-	-	-	no KO assigned | (RefSeq) nalp (nacht, leucine rich repeat and pyrin domain containing)-related	http://www.genome.jp/dbget-bin/www_bget?smm:Smp_135550
Maker00000899	scaffold1078	177668	178458	-	-	-	-	-	-	-	-
Maker00016662	scaffold541	236242	264719	Maker00016662	-	septin-5 isoform x1	GO:0017157//regulation of exocytosis	GO:0008021//synaptic vesicle; GO:0016021//integral component of membrane	GO:0005525//GTP binding	K16943 septin 4 | (RefSeq) putative septin	http://www.genome.jp/dbget-bin/www_bget?smm:Smp_041060
Maker00016663	scaffold541	147354	147701	-	-	-	-	-	-	-	-
Maker00016660	scaffold541	186634	187554	-	-	-	-	-	-	-	-
Maker00016661	scaffold541	147705	148449	-	-	-	-	-	-	-	-
Maker00016666	scaffold541	142268	143406	Maker00016666	-	heat shock protein 90	GO:0006457//protein folding; GO:0006950//response to stress; GO:0007049//cell cycle	GO:0048471//perinuclear region of cytoplasm	GO:0005524//ATP binding; GO:0051082//unfolded protein binding	K04079 molecular chaperone HtpG | (RefSeq) putative heat shock protein	http://www.genome.jp/dbget-bin/www_bget?smm:Smp_072330.1
Maker00016667	scaffold541	170005	170491	-	-	-	-	-	-	-	-
Maker00016664	scaffold541	471031	475084	Maker00016664	-	histone acetyltransferase tip60	-	-	GO:0016746//transferase activity, transferring acyl groups	K11304 histone acetyltransferase HTATIP [EC:2.3.1.48] | (RefSeq) tip60, putative	http://www.genome.jp/dbget-bin/www_bget?smm:Smp_053140
Maker00016665	scaffold541	265336	266300	Maker00016665	-	regulator of g-protein signaling 5	GO:0043547//positive regulation of GTPase activity	GO:0005737//cytoplasm; GO:0005886//plasma membrane	GO:0005096//GTPase activator activity	K16449 regulator of G-protein signaling | (RefSeq) putative regulator of G protein signaling	http://www.genome.jp/dbget-bin/www_bget?smm:Smp_062760
Maker00016668	scaffold541	77055	77405	-	-	-	-	-	-	-	-
Maker00016669	scaffold541	382703	383971	-	-	-	-	-	-	no KO assigned | (RefSeq) putative peptide (allatostatin/somatostatin)-like receptor	http://www.genome.jp/dbget-bin/www_bget?smm:Smp_041880
Maker00017399	scaffold58	120870	138449	Maker00017399	-	voltage dependent l type calcium channel subunit	GO:0034765//regulation of ion transmembrane transport; GO:0070588//calcium ion transmembrane transport; GO:0071805//potassium ion transmembrane transport; GO:0086010//membrane depolarization during action potential	GO:0005891//voltage-gated calcium channel complex; GO:0008076//voltage-gated potassium channel complex	GO:0005249//voltage-gated potassium channel activity; GO:0005509//calcium ion binding; GO:0008331//high voltage-gated calcium channel activity	K04849 voltage-dependent calcium channel N type alpha-1B | (RefSeq) voltage-dependent calcium channe	http://www.genome.jp/dbget-bin/www_bget?smm:Smp_004730
Maker00017398	scaffold58	1026035	1026769	-	-	-	-	-	-	-	-
Maker00017391	scaffold58	818098	819233	-	-	-	-	-	-	-	-
Maker00017390	scaffold58	107790	120787	Maker00017390	-	voltage-dependent calcium channel type a subunit alpha-1	GO:0034765//regulation of ion transmembrane transport; GO:0070588//calcium ion transmembrane transport; GO:0086010//membrane depolarization during action potential	GO:0005891//voltage-gated calcium channel complex	GO:0005509//calcium ion binding; GO:0008331//high voltage-gated calcium channel activity	K04849 voltage-dependent calcium channel N type alpha-1B | (RefSeq) voltage-dependent calcium channe	http://www.genome.jp/dbget-bin/www_bget?smm:Smp_020170
Maker00017393	scaffold58	1036873	1037534	Maker00017393	-	enhancer of rudimentary homolog	GO:0006221//pyrimidine nucleotide biosynthetic process; GO:0007049//cell cycle; GO:0045747//positive regulation of Notch signaling pathway	GO:0016020//membrane	-	no KO assigned | (RefSeq) putative enhancer of rudimentary protein	http://www.genome.jp/dbget-bin/www_bget?smm:Smp_175210
Maker00017392	scaffold58	408435	409167	-	-	-	-	-	-	-	-
Maker00017395	scaffold58	1200502	1201533	Maker00017395	-	-	-	-	-	K12874 intron-binding protein aquarius | (RefSeq) putative dna2/nam7 helicase family member	http://www.genome.jp/dbget-bin/www_bget?smm:Smp_124640
Maker00017394	scaffold58	812934	813233	Maker00017394	-	uncharacterized protein loc106750673 isoform x1	GO:0008033//tRNA processing; GO:0009451//RNA modification; GO:0032259//methylation	-	GO:0016740//transferase activity	-	-
Maker00017397	scaffold58	1111811	1124374	Maker00017397	-	-	-	-	-	K02881 large subunit ribosomal protein L18 | (RefSeq) hypothetical protein	http://www.genome.jp/dbget-bin/www_bget?smm:Smp_186560
Maker00017396	scaffold58	1060035	1075017	-	-	-	-	-	-	-	-
Maker00010628	scaffold279	1046351	1070125	Maker00010628	-	sodium bicarbonate transporter-like protein 11 isoform x1	GO:0015698//inorganic anion transport	GO:0016021//integral component of membrane	GO:0005452//inorganic anion exchanger activity	-	-
Maker00010629	scaffold279	185811	189618	-	-	-	-	-	-	-	-
Maker00010620	scaffold279	564912	570494	-	-	-	-	-	-	no KO assigned | (RefSeq) hypothetical protein	http://www.genome.jp/dbget-bin/www_bget?smm:Smp_087870
Maker00010621	scaffold279	296099	297911	Maker00010621	-	dynein light chain axonemal	-	GO:0036157//outer dynein arm	-	K10411 dynein light chain 1, axonemal | (RefSeq) putative dynein light chain	http://www.genome.jp/dbget-bin/www_bget?smm:Smp_160330
Maker00010622	scaffold279	441290	477084	Maker00010622	-	Collagen alpha-2(V) chain	-	-	-	K19720 collagen, type III, alpha | (RefSeq) putative collagen alpha-1(V) chain precursor	http://www.genome.jp/dbget-bin/www_bget?smm:Smp_164590
Maker00010623	scaffold279	1285159	1326167	Maker00010623	-	calcium-transporting atpase sarcoplasmic endoplasmic reticulum type (calcium pump)	GO:0006874//cellular calcium ion homeostasis; GO:0070588//calcium ion transmembrane transport	GO:0005887//integral component of plasma membrane; GO:0033017//sarcoplasmic reticulum membrane	GO:0005388//calcium-transporting ATPase activity; GO:0005524//ATP binding; GO:0046872//metal ion binding	-	-
Maker00010624	scaffold279	804257	805492	Maker00010624	-	casein kinase ii subunit alpha	GO:0010821//regulation of mitochondrion organization; GO:0016310//phosphorylation; GO:0051726//regulation of cell cycle; GO:1902589//single-organism organelle organization	GO:0005634//nucleus	GO:0000166//nucleotide binding; GO:0004672//protein kinase activity; GO:0043168//anion binding	K03097 casein kinase II subunit alpha [EC:2.7.11.1] | (RefSeq) protein kinase	http://www.genome.jp/dbget-bin/www_bget?smm:Smp_099030
Maker00010625	scaffold279	600723	602690	-	-	-	-	-	-	-	-
Maker00010626	scaffold279	45943	52754	-	-	-	-	-	-	no KO assigned | (RefSeq) hypothetical protein	http://www.genome.jp/dbget-bin/www_bget?smm:Smp_166000
Maker00010627	scaffold279	290418	291013	-	-	-	-	-	-	-	-
Maker00009262	scaffold238	302669	308093	-	-	-	-	-	-	-	-
Maker00009263	scaffold238	781792	794842	-	-	-	-	-	-	-	-
Maker00009260	scaffold238	662124	662390	-	-	-	-	-	-	-	-
Maker00009261	scaffold238	87502	88075	-	-	-	-	-	-	no KO assigned | (RefSeq) repeat organellar protein, putative	http://www.genome.jp/dbget-bin/www_bget?smm:Smp_161310
Maker00009266	scaffold238	610061	612219	Maker00009266	-	oligodendrocyte transcription factor 2	GO:0000122//negative regulation of transcription from RNA polymerase II promoter; GO:0021522//spinal cord motor neuron differentiation; GO:0021530//spinal cord oligodendrocyte cell fate specification; GO:0021794//thalamus development; GO:0042552//myelination; GO:0045665//negative regulation of neuron differentiation; GO:0048663//neuron fate commitment; GO:0048714//positive regulation of oligodend…	GO:0005634//nucleus; GO:0005737//cytoplasm	GO:0003677//DNA binding; GO:0003705//transcription factor activity, RNA polymerase II distal enhancer sequence-specific binding; GO:0042803//protein homodimerization activity; GO:0071837//HMG box domain binding	K09086 class B basic helix-loop-helix protein 4/5 | (RefSeq) hypothetical protein	http://www.genome.jp/dbget-bin/www_bget?smm:Smp_000620
Maker00009267	scaffold238	637920	641113	Maker00009267	-	low quality protein: uncharacterized protein loc488260	GO:0006334//nucleosome assembly; GO:0006352//DNA-templated transcription, initiation	GO:0000786//nucleosome; GO:0005634//nucleus	GO:0003677//DNA binding; GO:0046982//protein heterodimerization activity	K11254 histone H4 | (RefSeq) putative histone H4	http://www.genome.jp/dbget-bin/www_bget?smm:Smp_053390
Maker00001079	scaffold1092	2	23145	-	-	-	-	-	-	-	-
Maker00009265	scaffold238	684853	699564	Maker00009265	-	Glutaminyl-peptide cyclotransferase-like protein	-	-	-	K00683 glutaminyl-peptide cyclotransferase [EC:2.3.2.5] | (RefSeq) glutaminyl cyclase (M28 family)	http://www.genome.jp/dbget-bin/www_bget?smm:Smp_166280
Maker00001077	scaffold1092	157122	157578	-	-	-	-	-	-	-	-
Maker00001076	scaffold1092	67844	76008	Maker00001076	-	splicing factor 3b subunit 1 isoform x1	GO:0000245//spliceosomal complex assembly; GO:0001825//blastocyst formation; GO:0009952//anterior/posterior pattern specification; GO:0045815//positive regulation of gene expression, epigenetic	GO:0000785//chromatin; GO:0005654//nucleoplasm; GO:0005686//U2 snRNP; GO:0005689//U12-type spliceosomal complex; GO:0016020//membrane; GO:0016363//nuclear matrix; GO:0034693//U11/U12 snRNP; GO:0071004//U2-type prespliceosome; GO:0071013//catalytic step 2 spliceosome	GO:0003682//chromatin binding; GO:0003729//mRNA binding; GO:0005515//protein binding	K12828 splicing factor 3B subunit 1 | (RefSeq) splicing factor 3b, subunit 1-related	http://www.genome.jp/dbget-bin/www_bget?smm:Smp_141630.1
Maker00009268	scaffold238	808479	808703	-	-	-	-	-	-	-	-
Maker00001074	scaffold1091	135435	141036	-	-	-	-	-	-	no KO assigned | (RefSeq) hypothetical protein	http://www.genome.jp/dbget-bin/www_bget?smm:Smp_186630
Maker00001073	scaffold1091	169506	170352	-	-	-	-	-	-	-	-
Maker00001072	scaffold1091	170507	170777	-	-	-	-	-	-	-	-
Maker00001071	scaffold1091	199859	200162	-	-	-	-	-	-	-	-
Maker00001070	scaffold1091	134368	134712	-	-	-	-	-	-	-	-
Maker00008799	scaffold226	1561632	1561997	Maker00008799	-	rhodopsin-like orphan gpcr	GO:0007186//G-protein coupled receptor signaling pathway	GO:0016021//integral component of membrane	GO:0004930//G-protein coupled receptor activity	no KO assigned | (RefSeq) putative rhodopsin-like orphan GPCR	http://www.genome.jp/dbget-bin/www_bget?smm:Smp_091950
Maker00008798	scaffold226	927708	928632	Maker00008798	-	lysosomal alpha-glucosidase-like	-	-	GO:0016787//hydrolase activity	K12316 lysosomal alpha-glucosidase [EC:3.2.1.20] | (RefSeq) putative alpha-glucosidase	http://www.genome.jp/dbget-bin/www_bget?smm:Smp_020340
Maker00008791	scaffold226	1526097	1527107	-	-	-	-	-	-	no KO assigned | (RefSeq) putative rhodopsin-like orphan GPCR	http://www.genome.jp/dbget-bin/www_bget?smm:Smp_091950
Maker00008790	scaffold226	227346	228396	Maker00008790	-	sulfate transporter-like isoform x1	GO:0015701//bicarbonate transport; GO:0042391//regulation of membrane potential; GO:0051453//regulation of intracellular pH; GO:1902358//sulfate transmembrane transport; GO:1902476//chloride transmembrane transport	GO:0005887//integral component of plasma membrane	GO:0005254//chloride channel activity; GO:0008271//secondary active sulfate transmembrane transporter activity; GO:0015106//bicarbonate transmembrane transporter activity; GO:0015301//anion:anion antiporter activity; GO:0019531//oxalate transmembrane transporter activity	K14453 solute carrier family 26, other | (RefSeq) putative sulfate transporter	http://www.genome.jp/dbget-bin/www_bget?smm:Smp_145320
Maker00008793	scaffold226	257649	262925	Maker00008793	-	sulfate transporter-like isoform x1	GO:0006820//anion transport; GO:0044699//single-organism process	-	GO:0015103//inorganic anion transmembrane transporter activity	K14453 solute carrier family 26, other | (RefSeq) putative sulfate transporter	http://www.genome.jp/dbget-bin/www_bget?smm:Smp_145320
Maker00008792	scaffold226	505445	506094	Maker00008792	-	transient receptor potential cation channel subfamily m member 1	GO:0006810//transport; GO:0065007//biological regulation	-	-	-	-
Maker00008795	scaffold226	1595320	1617950	-	-	-	-	-	-	no KO assigned | (RefSeq) putative rhodopsin-like orphan GPCR	http://www.genome.jp/dbget-bin/www_bget?smm:Smp_091950
Maker00008794	scaffold226	1508719	1509043	-	-	-	-	-	-	-	-
Maker00008797	scaffold226	1271594	1271910	-	-	-	-	-	-	-	-
Maker00008796	scaffold226	513108	513393	-	-	-	-	-	-	-	-
Maker00017539	scaffold587	174334	176984	Maker00017539	-	succinate-semialdehyde mitochondrial	GO:0008152//metabolic process	-	GO:0016491//oxidoreductase activity	K00139 succinate-semialdehyde dehydrogenase [EC:1.2.1.24] | (RefSeq) putative succinate semialdehyde	http://www.genome.jp/dbget-bin/www_bget?smm:Smp_161350
Maker00017538	scaffold587	189213	190054	-	-	-	-	-	-	-	-
Maker00017535	scaffold5866	4403	4894	Maker00017535	-	-	-	-	-	-	-
Maker00017534	scaffold5866	2315	2693	Maker00017534	-	-	-	-	-	K02903 large subunit ribosomal protein L28e | (RefSeq) putative 60s ribosomal protein L28	http://www.genome.jp/dbget-bin/www_bget?smm:Smp_084460
Maker00017537	scaffold587	165918	166148	-	-	-	-	-	-	-	-
Maker00017536	scaffold5869	9010	9216	-	-	-	-	-	-	-	-
Maker00017531	scaffold586	208557	208990	-	-	-	-	-	-	-	-
Maker00017530	scaffold586	52426	52929	-	-	-	-	-	-	-	-
Maker00017533	scaffold5863	6558	6773	-	-	-	-	-	-	-	-
Maker00017532	scaffold586	305969	310621	Maker00017532	-	UPF0518 protein v1g243165	-	-	-	no KO assigned | (RefSeq) hypothetical protein	http://www.genome.jp/dbget-bin/www_bget?smm:Smp_149080
Maker00023309	scaffold980	119904	120624	-	-	-	-	-	-	-	-
Maker00023308	scaffold980	53153	53632	Maker00023308	-	heat shock 70 kda protein 4-like	GO:0010557//positive regulation of macromolecule biosynthetic process; GO:0042221//response to chemical; GO:0044763//single-organism cellular process; GO:0048519//negative regulation of biological process; GO:0048522//positive regulation of cellular process; GO:0051234//establishment of localization; GO:0080135//regulation of cellular response to stress	GO:0005654//nucleoplasm; GO:0005829//cytosol; GO:0070062//extracellular exosome	GO:0005515//protein binding; GO:0030554//adenyl nucleotide binding	K09485 heat shock protein 110kDa | (RefSeq) heat shock protein 70 (hsp70)-4, putative	http://www.genome.jp/dbget-bin/www_bget?smm:Smp_069130.1
Maker00023301	scaffold980	468762	480908	Maker00023301	-	polypeptide n-acetylgalactosaminyltransferase 9	-	GO:0016020//membrane	-	K00710 polypeptide N-acetylgalactosaminyltransferase [EC:2.4.1.41] | (RefSeq) n-acetylgalactosaminyl	http://www.genome.jp/dbget-bin/www_bget?smm:Smp_005500
Maker00023300	scaffold980	372772	388909	Maker00023300	-	rna polymerase-associated protein ctr9 homolog	GO:0007165//signal transduction; GO:0007275//multicellular organismal development; GO:0010629//negative regulation of gene expression; GO:0030154//cell differentiation; GO:0031062//positive regulation of histone methylation; GO:0033523//histone H2B ubiquitination; GO:0045944//positive regulation of transcription from RNA polymerase II promoter; GO:0051253//negative regulation of RNA metabolic pro…	GO:0016593//Cdc73/Paf1 complex	GO:0000993//RNA polymerase II core binding	K15176 RNA polymerase-associated protein CTR9 | (RefSeq) putative tpr repeat nuclear phosphoprotein	http://www.genome.jp/dbget-bin/www_bget?smm:Smp_072370
Maker00023303	scaffold980	403460	404086	-	-	-	-	-	-	-	-
Maker00023302	scaffold980	172436	172801	Maker00023302	-	heat shock protein 70	-	-	GO:0005524//ATP binding	-	-
Maker00023305	scaffold980	264811	265522	-	-	-	-	-	-	K09454 GA-binding protein transcription factor, beta | (RefSeq) putative ga binding protein beta cha	http://www.genome.jp/dbget-bin/www_bget?smm:Smp_079700
Maker00023304	scaffold980	139284	140209	Maker00023304	-	atp-dependent clp protease proteolytic mitochondrial	GO:0006508//proteolysis	-	GO:0004252//serine-type endopeptidase activity	-	-
Maker00023307	scaffold980	105712	119199	Maker00023307	-	dual specificity mitogen-activated protein kinase kinase partial	-	-	GO:0016301//kinase activity	K04430 mitogen-activated protein kinase kinase 4 [EC:2.7.12.2] | (RefSeq) kinase	http://www.genome.jp/dbget-bin/www_bget?smm:Smp_086690
Maker00023306	scaffold980	401080	401721	Maker00023306	-	charged multivesicular body protein 1b	GO:0007034//vacuolar transport	GO:0005622//intracellular	-	K12197 charged multivesicular body protein 1 | (RefSeq) vacuolar assembly/sorting protein D1D2-like	http://www.genome.jp/dbget-bin/www_bget?smm:Smp_079000
Maker00008139	scaffold210	712616	724191	Maker00008139	-	receptor-type tyrosine-protein phosphatase kappa	-	-	GO:0016787//hydrolase activity	-	-
Maker00008138	scaffold210	1577348	1577653	Maker00008138	-	26s protease regulatory subunit 10b	GO:0030433//ER-associated ubiquitin-dependent protein catabolic process; GO:0045899//positive regulation of RNA polymerase II transcriptional preinitiation complex assembly; GO:1901800//positive regulation of proteasomal protein catabolic process	GO:0008540//proteasome regulatory particle, base subcomplex; GO:0031595//nuclear proteasome complex; GO:0031597//cytosolic proteasome complex	GO:0005524//ATP binding; GO:0008233//peptidase activity; GO:0017025//TBP-class protein binding; GO:0036402//proteasome-activating ATPase activity	K03064 26S proteasome regulatory subunit T4 | (RefSeq) putative 26s protease regulatory subunit S10b	http://www.genome.jp/dbget-bin/www_bget?smm:Smp_017070
Maker00008135	scaffold210	1416190	1416549	-	-	-	-	-	-	-	-
Maker00008134	scaffold210	428634	438105	Maker00008134	-	inorganic pyrophosphatase	-	-	GO:0016787//hydrolase activity	-	-
Maker00008137	scaffold210	725527	725835	-	-	-	-	-	-	-	-
Maker00008136	scaffold210	1434580	1435815	Maker00008136	-	potassium voltage-gated channel protein shaw-like	GO:0006811//ion transport	-	GO:0005216//ion channel activity	K04885 potassium voltage-gated channel Shab-related subfamily B member 1 | (RefSeq) voltage-gated po	http://www.genome.jp/dbget-bin/www_bget?smm:Smp_121190
Maker00008131	scaffold210	1371093	1374820	Maker00008131	-	potassium voltage-gated channel protein shaw-like	GO:0006811//ion transport	GO:0016021//integral component of membrane	GO:0005249//voltage-gated potassium channel activity	K04887 potassium voltage-gated channel Shaw-related subfamily C member 1 | (RefSeq) voltage-gated po	http://www.genome.jp/dbget-bin/www_bget?smm:Smp_163090.1
Maker00008130	scaffold210	369005	369310	-	-	-	-	-	-	-	-
Maker00008133	scaffold210	930519	931120	-	-	-	-	-	-	-	-
Maker00008132	scaffold210	1620856	1622864	Maker00008132	-	26s protease regulatory subunit 10b	GO:0000165//MAPK cascade; GO:0000209//protein polyubiquitination; GO:0002223//stimulatory C-type lectin receptor signaling pathway; GO:0002479//antigen processing and presentation of exogenous peptide antigen via MHC class I, TAP-dependent; GO:0006521//regulation of cellular amino acid metabolic process; GO:0030433//ER-associated ubiquitin-dependent protein catabolic process; GO:0031145//anaphase…	GO:0005654//nucleoplasm; GO:0008540//proteasome regulatory particle, base subcomplex; GO:0016020//membrane; GO:0016234//inclusion body; GO:0031595//nuclear proteasome complex; GO:0031597//cytosolic proteasome complex; GO:0070062//extracellular exosome	GO:0005524//ATP binding; GO:0008233//peptidase activity; GO:0017025//TBP-class protein binding; GO:0030674//protein binding, bridging; GO:0036402//proteasome-activating ATPase activity	-	-
Maker00000308	scaffold1013	184104	184424	-	-	-	-	-	-	-	-
Maker00000309	scaffold1013	69425	69941	Maker00000309	-	heat shock protein 90	-	-	GO:0005488//binding	-	-
Maker00000306	scaffold1013	182924	184074	-	-	-	-	-	-	-	-
Maker00000307	scaffold1013	95106	95791	-	-	-	-	-	-	no KO assigned | (RefSeq) hypothetical protein	http://www.genome.jp/dbget-bin/www_bget?smm:Smp_071050
Maker00000304	scaffold1012	238002	240719	Maker00000304	-	protein wnt-4	GO:0016055//Wnt signaling pathway; GO:0030182//neuron differentiation; GO:0045165//cell fate commitment	GO:0005578//proteinaceous extracellular matrix; GO:0005615//extracellular space	GO:0005109//frizzled binding	K00408 wingless-type MMTV integration site family, member 4 | (RefSeq) wnt related	http://www.genome.jp/dbget-bin/www_bget?smm:Smp_151400
Maker00000305	scaffold1012	129169	134754	Maker00000305	-	misshapen-like kinase 1	-	-	GO:0016301//kinase activity	K08840 TRAF2 and NCK interacting kinase [EC:2.7.11.1] | (RefSeq) protein kinase	http://www.genome.jp/dbget-bin/www_bget?smm:Smp_163420.1
Maker00000302	scaffold1012	18617	19030	Maker00000302	-	poly binding cytoplasmic 3	-	GO:0005737//cytoplasm; GO:0070062//extracellular exosome	GO:0000166//nucleotide binding; GO:0008143//poly(A) binding	-	-
Maker00000303	scaffold1012	65741	71725	Maker00000303	-	choline-phosphate cytidylyltransferase a-like	-	-	GO:0016740//transferase activity	K00968 choline-phosphate cytidylyltransferase [EC:2.7.7.15] | (RefSeq) choline-phosphate cytidylyltr	http://www.genome.jp/dbget-bin/www_bget?smm:Smp_124730
Maker00000300	scaffold1012	16965	18521	Maker00000300	-	Polyadenylate-binding protein 4	-	-	-	K13126 polyadenylate-binding protein | (RefSeq) putative polyadenylate binding protein	http://www.genome.jp/dbget-bin/www_bget?smm:Smp_024140.1
Maker00000301	scaffold1012	162070	191939	Maker00000301	-	Cytoplasmic FMR1-interacting protein 2	-	-	-	-	-
Maker00016033	scaffold51	1153848	1154237	-	-	-	-	-	-	-	-
Maker00015708	scaffold494	528079	528300	Maker00015708	-	ubiquitin-like protein 5	GO:0000003//reproduction; GO:0000398//mRNA splicing, via spliceosome; GO:0002119//nematode larval development; GO:0006464//cellular protein modification process; GO:0008340//determination of adult lifespan; GO:0010628//positive regulation of gene expression; GO:0015992//proton transport; GO:0034514//mitochondrial unfolded protein response; GO:0040011//locomotion; GO:0055085//transmembrane transpo…	GO:0005829//cytosol; GO:0016471//vacuolar proton-transporting V-type ATPase complex; GO:0044798//nuclear transcription factor complex	GO:0016820//hydrolase activity, acting on acid anhydrides, catalyzing transmembrane movement of substances; GO:0031386//protein tag	-	-
Maker00015709	scaffold494	49041	50325	Maker00015709	-	Midasin	-	-	-	K14572 midasin | (RefSeq) putative midasin (midas-containing protein)	http://www.genome.jp/dbget-bin/www_bget?smm:Smp_143650
Maker00012578	scaffold347	277536	279832	-	-	-	-	-	-	-	-
Maker00012579	scaffold347	1239738	1245604	-	-	-	-	-	-	-	-
Maker00015700	scaffold493	269361	271392	-	-	-	-	-	-	-	-
Maker00015701	scaffold493	129652	137916	Maker00015701	-	peptidoglycan recognition protein	GO:0002376//immune system process	-	-	-	-
Maker00015702	scaffold493	166131	170637	-	-	-	-	-	-	-	-
Maker00015703	scaffold493	289199	292389	Maker00015703	-	cholecystokinin receptor type a	GO:0007186//G-protein coupled receptor signaling pathway	GO:0016021//integral component of membrane	GO:0004930//G-protein coupled receptor activity	no KO assigned | (RefSeq) putative neuropeptide receptor	http://www.genome.jp/dbget-bin/www_bget?smm:Smp_126010
Maker00015704	scaffold4932	14991	15197	-	-	-	-	-	-	-	-
Maker00015705	scaffold4933	1847	4187	-	-	-	-	-	-	-	-
Maker00012574	scaffold347	1211781	1215732	Maker00012574	-	Protein furry	-	-	-	no KO assigned | (RefSeq) putative heat containing protein	http://www.genome.jp/dbget-bin/www_bget?smm:Smp_141860
Maker00012575	scaffold347	1004215	1004430	-	-	-	-	-	-	-	-
Maker00018637	scaffold651	654528	655370	Maker00018637	-	---	-	-	-	K01080 phosphatidate phosphatase [EC:3.1.3.4] | (RefSeq) lipid phosphate phosphatase-related	http://www.genome.jp/dbget-bin/www_bget?smm:Smp_171720
Maker00018636	scaffold651	111335	114893	-	-	-	-	-	-	-	-
Maker00013627	scaffold39	847600	851977	Maker00013627	-	dna topoisomerase 2-alpha	GO:0000712//resolution of meiotic recombination intermediates; GO:0000819//sister chromatid segregation; GO:0006265//DNA topological change; GO:0006268//DNA unwinding involved in DNA replication; GO:0006312//mitotic recombination; GO:0044774//mitotic DNA integrity checkpoint	GO:0005634//nucleus; GO:0009295//nucleoid; GO:0009330//DNA topoisomerase complex (ATP-hydrolyzing)	GO:0000166//nucleotide binding; GO:0003677//DNA binding; GO:0003918//DNA topoisomerase type II (ATP-hydrolyzing) activity	K03164 DNA topoisomerase II [EC:5.6.2.2] | (RefSeq) putative dna topoisomerase II	http://www.genome.jp/dbget-bin/www_bget?smm:Smp_065840
Maker00018634	scaffold651	318727	318984	-	-	-	-	-	-	-	-
Maker00018633	scaffold651	663261	663674	Maker00018633	-	1-phosphatidylinositol 3-phosphate 5-kinase	GO:0016310//phosphorylation; GO:0046488//phosphatidylinositol metabolic process	-	GO:0016301//kinase activity; GO:0043167//ion binding	no KO assigned | (RefSeq) phosphatidylinositol-4-phosphate-5-kinase, putative	http://www.genome.jp/dbget-bin/www_bget?smm:Smp_156710
Maker00018632	scaffold651	233587	234154	Maker00018632	-	ras-related protein rab-30	-	GO:0005802//trans-Golgi network	-	K07910 Ras-related protein Rab-18 | (RefSeq) putative rab-18	http://www.genome.jp/dbget-bin/www_bget?smm:Smp_008230
Maker00013623	scaffold39	1175130	1194239	Maker00013623	-	stem cell tumor	GO:0016485//protein processing	GO:0005743//mitochondrial inner membrane; GO:0016021//integral component of membrane	GO:0004252//serine-type endopeptidase activity	K02857 rhomboid-related protein 1/2/3 [EC:3.4.21.105] | (RefSeq) family S54 unassigned peptidase (S5	http://www.genome.jp/dbget-bin/www_bget?smm:Smp_020090
Maker00018630	scaffold650	165931	166203	-	-	-	-	-	-	-	-
Maker00013629	scaffold39	1143101	1150628	Maker00013629	-	alanine--trna cytoplasmic	-	-	GO:0016876//ligase activity, forming aminoacyl-tRNA and related compounds; GO:0097159//organic cyclic compound binding; GO:1901363//heterocyclic compound binding	K01872 alanyl-tRNA synthetase [EC:6.1.1.7] | (RefSeq) putative alanyl-tRNA synthetase	http://www.genome.jp/dbget-bin/www_bget?smm:Smp_038240
Maker00013628	scaffold39	1303771	1304560	Maker00013628	-	ras-like gtp-binding protein rho1 isoform x1	GO:0007264//small GTPase mediated signal transduction; GO:0044319//wound healing, spreading of cells; GO:1902766//skeletal muscle satellite cell migration	GO:0005622//intracellular	GO:0005525//GTP binding	K07857 Ras homolog gene family, member C | (RefSeq) putative rho2 GTPase	http://www.genome.jp/dbget-bin/www_bget?smm:Smp_072140
Maker00018639	scaffold651	771515	775356	Maker00018639	-	Telomerase-binding protein EST1A	-	-	-	K11124 protein SMG6 [EC:3.1.-.-] | (RefSeq) hypothetical protein	http://www.genome.jp/dbget-bin/www_bget?smm:Smp_131650
Maker00018638	scaffold651	516841	526465	Maker00018638	-	Muscle M-line assembly protein unc-89	-	-	-	no KO assigned | (RefSeq) titin, putative	http://www.genome.jp/dbget-bin/www_bget?smm:Smp_126240
Maker00002757	scaffold1257	242235	250641	Maker00002757	-	-	-	-	-	-	-
Maker00007504	scaffold199	668511	669104	Maker00007504	-	Leishmanolysin-like peptidase	-	-	-	K13539 leishmanolysin-like peptidase [EC:3.4.24.-] | (RefSeq) leishmanolysin-2 (M08 family)	http://www.genome.jp/dbget-bin/www_bget?smm:Smp_135530
Maker00002755	scaffold1257	203802	206759	-	-	-	-	-	-	-	-
Maker00002754	scaffold1257	269107	274614	-	-	-	-	-	-	-	-
Maker00007501	scaffold199	532524	542170	Maker00007501	-	srsf protein kinase 3	GO:0006468//protein phosphorylation	GO:0016021//integral component of membrane	GO:0004674//protein serine/threonine kinase activity; GO:0005524//ATP binding	K08831 serine/threonine-protein kinase SRPK2 [EC:2.7.11.1] | (RefSeq) serine/threonine kinase	http://www.genome.jp/dbget-bin/www_bget?smm:Smp_041770
Maker00002752	scaffold1256	208016	208414	-	-	-	-	-	-	-	-
Maker00002751	scaffold1256	181599	181865	-	-	-	-	-	-	-	-
Maker00012398	scaffold340	65331	66174	-	-	-	-	-	-	-	-
Maker00012399	scaffold340	446125	446624	Maker00012399	-	transmembrane protease serine 9	GO:0008152//metabolic process	-	GO:0070011//peptidase activity, acting on L-amino acid peptides	no KO assigned | (RefSeq) subfamily S1A unassigned peptidase (S01 family)	http://www.genome.jp/dbget-bin/www_bget?smm:Smp_194090
Maker00012396	scaffold340	344953	362926	-	-	-	-	-	-	-	-
Maker00012397	scaffold340	568103	574391	Maker00012397	-	sperm-associated antigen 8	GO:0045944//positive regulation of transcription from RNA polymerase II promoter	GO:0005634//nucleus; GO:0005737//cytoplasm	-	-	-
Maker00012394	scaffold340	259345	277851	-	-	-	-	-	-	K23857 | (RefSeq) hypothetical protein	http://www.genome.jp/dbget-bin/www_bget?smm:Smp_097320
Maker00002750	scaffold1256	115575	130549	-	-	-	-	-	-	-	-
Maker00012392	scaffold340	652849	686858	Maker00012392	-	ras-related gtp-binding protein d	GO:0009267//cellular response to starvation; GO:0010506//regulation of autophagy; GO:0032008//positive regulation of TOR signaling; GO:0071230//cellular response to amino acid stimulus	GO:0005634//nucleus; GO:0005764//lysosome; GO:0034448//EGO complex; GO:1990131//Gtr1-Gtr2 GTPase complex	GO:0003924//GTPase activity; GO:0005525//GTP binding	K16186 Ras-related GTP-binding protein C/D | (RefSeq) ras-related GTP binding rag C,d/gtr2	http://www.genome.jp/dbget-bin/www_bget?smm:Smp_026090
Maker00012393	scaffold340	50965	53237	-	-	-	-	-	-	-	-
Maker00012390	scaffold340	210518	216548	Maker00012390	-	tubulin alpha-8 chain-like	-	GO:0044424//intracellular part	-	K07374 tubulin alpha | (RefSeq) putative tubulin alpha chain	http://www.genome.jp/dbget-bin/www_bget?smm:Smp_016780
Maker00012391	scaffold340	811082	813204	-	-	-	-	-	-	-	-
Maker00021798	scaffold8611	2759	3289	-	-	-	-	-	-	-	-
Maker00021799	scaffold862	272912	273195	Maker00021799	-	dph3 homolog isoform x1	GO:0017183//peptidyl-diphthamide biosynthetic process from peptidyl-histidine; GO:0050709//negative regulation of protein secretion; GO:0051099//positive regulation of binding	GO:0005654//nucleoplasm; GO:0005829//cytosol	GO:0005515//protein binding; GO:0046872//metal ion binding	K15455 diphthamide biosynthesis protein 3 | (RefSeq) hypothetical protein	http://www.genome.jp/dbget-bin/www_bget?smm:Smp_100110
Maker00021790	scaffold860	169701	170833	-	-	-	-	-	-	-	-
Maker00021791	scaffold860	95002	96196	Maker00021791	-	cytoplasmic type 5	-	GO:0005615//extracellular space; GO:0005856//cytoskeleton; GO:0005886//plasma membrane; GO:0005925//focal adhesion; GO:0070062//extracellular exosome; GO:0097433//dense body	GO:0005524//ATP binding	K05692 actin beta/gamma 1 | (RefSeq) putative actin	http://www.genome.jp/dbget-bin/www_bget?smm:Smp_161920
Maker00021792	scaffold860	179970	196304	-	-	-	-	-	-	-	-
Maker00021793	scaffold8600	2589	4971	-	-	-	-	-	-	-	-
Maker00021794	scaffold8601	3713	4839	-	-	-	-	-	-	-	-
Maker00021795	scaffold861	10864	20969	Maker00021795	-	Serine/threonine-protein kinase Sgk2	-	-	-	K07376 cGMP-dependent protein kinase 1 [EC:2.7.11.12] | (RefSeq) serine/threonine kinase	http://www.genome.jp/dbget-bin/www_bget?smm:Smp_123290
Maker00021796	scaffold861	83259	93293	-	-	-	-	-	-	no KO assigned | (RefSeq) hypothetical protein	http://www.genome.jp/dbget-bin/www_bget?smm:Smp_048080
Maker00021797	scaffold861	49650	50366	-	-	-	-	-	-	-	-
Maker00019946	scaffold724	332778	341876	Maker00019946	-	EH domain-containing protein 1	-	-	-	K12483 EH domain-containing protein 1 | (RefSeq) eh domain containing/past-1-related	http://www.genome.jp/dbget-bin/www_bget?smm:Smp_019100
Maker00019947	scaffold724	208963	209324	Maker00019947	-	Pogo transposable element with KRAB domain	-	-	-	-	-
Maker00019944	scaffold723	356022	363451	-	-	-	-	-	-	no KO assigned | (RefSeq) putative oxalate:formate antiporter	http://www.genome.jp/dbget-bin/www_bget?smm:Smp_134980
Maker00019945	scaffold723	268967	290027	Maker00019945	-	sodium-dependent phosphate transport protein chloroplastic-like	GO:0055085//transmembrane transport	GO:0016021//integral component of membrane	-	no KO assigned | (RefSeq) putative sodium-dependent phosphate transporter	http://www.genome.jp/dbget-bin/www_bget?smm:Smp_095010
Maker00019942	scaffold722	233489	234115	-	-	-	-	-	-	-	-
Maker00019943	scaffold723	378732	385638	-	-	-	-	-	-	no KO assigned | (RefSeq) putative oxalate:formate antiporter	http://www.genome.jp/dbget-bin/www_bget?smm:Smp_145560
Maker00019940	scaffold722	349933	350264	-	-	-	-	-	-	-	-
Maker00019941	scaffold722	105091	105516	-	-	-	-	-	-	-	-
Maker00019948	scaffold724	95887	107497	-	-	-	-	-	-	-	-
Maker00019949	scaffold724	255604	255963	-	-	-	-	-	-	-	-
Maker00005217	scaffold1579	74416	76076	-	-	-	-	-	-	-	-
Maker00005216	scaffold1579	25010	25336	-	-	-	-	-	-	-	-
Maker00005215	scaffold1578	157854	158254	Maker00005215	-	serine threonine-protein kinase 26	GO:0044763//single-organism cellular process	-	-	K04416 mitogen-activated protein kinase kinase kinase 1 [EC:2.7.11.25] | (RefSeq) protein kinase	http://www.genome.jp/dbget-bin/www_bget?smm:Smp_050380
Maker00005214	scaffold1578	210326	210916	-	-	-	-	-	-	-	-
Maker00005213	scaffold1578	244041	244390	-	-	-	-	-	-	-	-
Maker00005212	scaffold1578	248065	248735	-	-	-	-	-	-	-	-
Maker00005211	scaffold1578	86604	87199	-	-	-	-	-	-	-	-
Maker00005210	scaffold1578	55448	55666	-	-	-	-	-	-	-	-
Maker00005219	scaffold1579	86507	99913	-	-	-	-	-	-	-	-
Maker00005218	scaffold1579	4901	11636	-	-	-	-	-	-	-	-
Maker00004166	scaffold1425	99149	99570	Maker00004166	-	5'-AMP-activated protein kinase subunit gamma-1	-	-	-	-	-
Maker00004167	scaffold1425	62689	63377	-	-	-	-	-	-	K09848 TNF receptor-associated factor 4 | (RefSeq) tnf receptor-associated factor, putative	http://www.genome.jp/dbget-bin/www_bget?smm:Smp_168390
Maker00004164	scaffold1424	115740	117526	-	-	-	-	-	-	-	-
Maker00004165	scaffold1425	140849	142279	Maker00004165	-	glycine receptor subunit beta	GO:0006811//ion transport	GO:0016020//membrane	GO:0005216//ion channel activity	no KO assigned | (RefSeq) putative cys-loop ligand gated ion channel subunit	http://www.genome.jp/dbget-bin/www_bget?smm:Smp_096480
Maker00004162	scaffold1424	26187	28381	-	-	-	-	-	-	-	-
Maker00004163	scaffold1424	105718	106116	-	-	-	-	-	-	-	-
Maker00004160	scaffold1424	25636	26087	-	-	-	-	-	-	-	-
Maker00004161	scaffold1424	79292	89030	-	-	-	-	-	-	-	-
Maker00004168	scaffold1425	77173	77792	-	-	-	-	-	-	-	-
Maker00004169	scaffold1425	63427	64125	Maker00004169	-	tnf receptor associated factor- partial	GO:0006464//cellular protein modification process; GO:0009967//positive regulation of signal transduction; GO:0031323//regulation of cellular metabolic process; GO:0044763//single-organism cellular process; GO:0060255//regulation of macromolecule metabolic process; GO:0080090//regulation of primary metabolic process	GO:0044464//cell part	GO:0005515//protein binding	-	-
Maker00018398	scaffold635	411142	411605	-	-	-	-	-	-	-	-
Maker00018399	scaffold635	129729	130157	-	-	-	-	-	-	-	-
Maker00018390	scaffold635	124508	124892	-	-	-	-	-	-	-	-
Maker00018391	scaffold635	123744	124088	-	-	-	-	-	-	-	-
Maker00018392	scaffold635	637625	638673	Maker00018392	-	rrna 2 -o-methyltransferase fibrillarin	GO:0000494//box C/D snoRNA 3'-end processing; GO:0008033//tRNA processing; GO:0009267//cellular response to starvation; GO:0031167//rRNA methylation; GO:0051297//centrosome organization; GO:1990258//histone glutamine methylation	GO:0001651//dense fibrillar component; GO:0015030//Cajal body; GO:0030532//small nuclear ribonucleoprotein complex; GO:0031428//box C/D snoRNP complex; GO:0032040//small-subunit processome	GO:0003723//RNA binding; GO:0008649//rRNA methyltransferase activity; GO:1990259//histone-glutamine methyltransferase activity	K14563 rRNA 2'-O-methyltransferase fibrillarin [EC:2.1.1.-] | (RefSeq) putative fibrillarin	http://www.genome.jp/dbget-bin/www_bget?smm:Smp_044280.1
Maker00018393	scaffold635	984547	984816	-	-	-	-	-	-	-	-
Maker00018394	scaffold635	976962	977574	Maker00018394	-	Histone deacetylase complex subunit SAP18	-	-	-	K10769 alkylated DNA repair protein alkB homolog 7 [EC:1.14.11.-] | (RefSeq) hypothetical protein	http://www.genome.jp/dbget-bin/www_bget?smm:Smp_150930
Maker00018395	scaffold635	935923	936333	-	-	-	-	-	-	-	-
Maker00018396	scaffold635	1041660	1042113	-	-	-	-	-	-	-	-
Maker00018397	scaffold635	945318	946002	Maker00018397	-	-carotene 9 - partial	GO:0006720//isoprenoid metabolic process	-	-	-	-
Maker00022919	scaffold950	195615	203760	-	-	-	-	-	-	-	-
Maker00022918	scaffold950	206409	208816	-	-	-	-	-	-	-	-
Maker00022917	scaffold95	504075	507988	-	-	-	-	-	-	no KO assigned | (RefSeq) putative zinc finger protein	http://www.genome.jp/dbget-bin/www_bget?smm:Smp_078570
Maker00022916	scaffold95	576731	577349	Maker00022916	-	tubulin beta-4b chain	GO:0007010//cytoskeleton organization; GO:0007017//microtubule-based process	GO:0005634//nucleus; GO:0005737//cytoplasm; GO:0005874//microtubule; GO:0031012//extracellular matrix; GO:0043209//myelin sheath; GO:0070062//extracellular exosome	GO:0003725//double-stranded RNA binding; GO:0003924//GTPase activity; GO:0005200//structural constituent of cytoskeleton; GO:0005515//protein binding; GO:0005525//GTP binding	-	-
Maker00022915	scaffold95	1049711	1050368	-	-	-	-	-	-	-	-
Maker00022914	scaffold95	606420	608476	-	-	-	-	-	-	-	-
Maker00022913	scaffold95	449769	465430	Maker00022913	-	polycystic kidney disease 2-like 1 protein	-	GO:0016021//integral component of membrane	GO:0005509//calcium ion binding	no KO assigned | (RefSeq) hypothetical protein	http://www.genome.jp/dbget-bin/www_bget?smm:Smp_155190
Maker00022912	scaffold95	155797	156942	-	-	-	-	-	-	no KO assigned | (RefSeq) putative peptide (allatostatin/somatostatin)-like receptor	http://www.genome.jp/dbget-bin/www_bget?smm:Smp_041880
Maker00022911	scaffold95	414055	415612	-	-	-	-	-	-	no KO assigned | (RefSeq) hypothetical protein	http://www.genome.jp/dbget-bin/www_bget?smm:Smp_155190
Maker00022910	scaffold95	449387	449674	Maker00022910	-	polycystic kidney disease 2-like 1 protein	-	GO:0016021//integral component of membrane	GO:0005509//calcium ion binding	-	-
Maker00003309	scaffold1315	96949	97631	-	-	-	-	-	-	-	-
Maker00003308	scaffold1315	75857	76320	-	-	-	-	-	-	-	-
Maker00003307	scaffold1314	68085	69486	Maker00003307	-	tubulin beta-4b chain	GO:0000086//G2/M transition of mitotic cell cycle; GO:0006928//movement of cell or subcellular component; GO:0007010//cytoskeleton organization; GO:0007017//microtubule-based process; GO:0042267//natural killer cell mediated cytotoxicity	GO:0005634//nucleus; GO:0005829//cytosol; GO:0005874//microtubule; GO:0031012//extracellular matrix; GO:0043209//myelin sheath; GO:0045298//tubulin complex; GO:0070062//extracellular exosome	GO:0003725//double-stranded RNA binding; GO:0003924//GTPase activity; GO:0005200//structural constituent of cytoskeleton; GO:0005525//GTP binding; GO:0042288//MHC class I protein binding; GO:0051082//unfolded protein binding	K07375 tubulin beta | (RefSeq) tubulin beta chain,putative	http://www.genome.jp/dbget-bin/www_bget?smm:Smp_078040
Maker00003306	scaffold1314	105844	106359	-	-	-	-	-	-	-	-
Maker00003305	scaffold1314	25329	26726	Maker00003305	-	tubulin beta-4b chain	GO:0007017//microtubule-based process	GO:0005737//cytoplasm; GO:0005874//microtubule	GO:0003924//GTPase activity; GO:0005200//structural constituent of cytoskeleton; GO:0005525//GTP binding	K07375 tubulin beta | (RefSeq) putative tubulin beta chain	http://www.genome.jp/dbget-bin/www_bget?smm:Smp_079960
Maker00003304	scaffold1314	8782	9090	-	-	-	-	-	-	-	-
Maker00003303	scaffold1314	70872	72279	-	-	-	-	-	-	K07375 tubulin beta | (RefSeq) putative tubulin beta chain	http://www.genome.jp/dbget-bin/www_bget?smm:Smp_079960
Maker00003302	scaffold1313	65202	67376	-	-	-	-	-	-	K17583 nucleolar MIF4G domain-containing protein 1 | (RefSeq) hypothetical protein	http://www.genome.jp/dbget-bin/www_bget?smm:Smp_162960.1
Maker00003301	scaffold1313	12459	15655	Maker00003301	-	receptor expression-enhancing protein 6	-	GO:0016020//membrane	-	K17279 receptor expression-enhancing protein 5/6 | (RefSeq) putative polyposis locus protein 1 homol	http://www.genome.jp/dbget-bin/www_bget?smm:Smp_099890
Maker00003300	scaffold1313	124913	126129	-	-	-	-	-	-	-	-
Maker00019111	scaffold679	208312	208737	-	-	-	-	-	-	-	-
Maker00019110	scaffold679	144065	145171	Maker00019110	-	potassium voltage-gated channel protein shaw-like	GO:0006813//potassium ion transport; GO:0009987//cellular process; GO:0034220//ion transmembrane transport	GO:0016021//integral component of membrane	GO:0005251//delayed rectifier potassium channel activity	K04879 potassium voltage-gated channel Shaker-related subfamily A member 6 | (RefSeq) putative volta	http://www.genome.jp/dbget-bin/www_bget?smm:Smp_063930
Maker00019113	scaffold68	1205055	1217744	-	-	-	-	-	-	-	-
Maker00019112	scaffold6799	1367	2357	-	-	-	-	-	-	-	-
Maker00019115	scaffold68	58459	58849	-	-	-	-	-	-	-	-
Maker00019114	scaffold68	514927	515792	Maker00019114	-	kallikrein-13 isoform x1	GO:0006508//proteolysis	GO:0005737//cytoplasm; GO:0031982//vesicle; GO:0044421//extracellular region part	GO:0004252//serine-type endopeptidase activity	no KO assigned | (RefSeq) subfamily S1A unassigned peptidase (S01 family)	http://www.genome.jp/dbget-bin/www_bget?smm:Smp_030350
Maker00019117	scaffold68	1615973	1645016	Maker00019117	-	natural resistance-associated macrophage protein 2-like isoform x1	GO:0006810//transport	GO:0016021//integral component of membrane	GO:0005215//transporter activity	-	-
Maker00019116	scaffold68	813245	816712	Maker00019116	-	translation elongation factor 2	GO:0006414//translational elongation	GO:0019013//viral nucleocapsid; GO:0030529//ribonucleoprotein complex	GO:0003746//translation elongation factor activity; GO:0003924//GTPase activity; GO:0005525//GTP binding	K03234 elongation factor 2 | (RefSeq) putative eukaryotic translation elongation factor	http://www.genome.jp/dbget-bin/www_bget?smm:Smp_143150
Maker00019119	scaffold68	1693001	1735301	Maker00019119	-	Band 4.1-like protein 3	-	-	-	no KO assigned | (RefSeq) putative 4.1 G protein	http://www.genome.jp/dbget-bin/www_bget?smm:Smp_164880
Maker00019118	scaffold68	1775917	1779553	-	-	-	-	-	-	-	-
Maker00010428	scaffold272	748886	749590	-	-	-	-	-	-	-	-
Maker00010429	scaffold272	158758	160296	Maker00010429	-	39s ribosomal protein mitochondrial	-	GO:0043229//intracellular organelle; GO:0044444//cytoplasmic part	-	K17430 large subunit ribosomal protein L49 | (RefSeq) hypothetical protein	http://www.genome.jp/dbget-bin/www_bget?smm:Smp_024030
Maker00010422	scaffold2718	33943	35865	-	-	-	-	-	-	-	-
Maker00010423	scaffold2719	27460	28386	-	-	-	-	-	-	-	-
Maker00010420	scaffold2715	173	7657	-	-	-	-	-	-	-	-
Maker00010421	scaffold2717	31026	31434	-	-	-	-	-	-	-	-
Maker00010426	scaffold272	728865	735495	Maker00010426	-	Coiled-coil domain-containing protein 40	-	-	-	K23730 | (RefSeq) hypothetical protein	http://www.genome.jp/dbget-bin/www_bget?smm:Smp_174090
Maker00010427	scaffold272	232929	250201	Maker00010427	-	Tyrosyl-DNA phosphodiesterase 2	-	-	-	-	-
Maker00010424	scaffold2719	28395	29579	-	-	-	-	-	-	-	-
Maker00010425	scaffold272	722043	726186	Maker00010425	-	Coiled-coil domain-containing protein 40	-	-	-	K23730 | (RefSeq) hypothetical protein	http://www.genome.jp/dbget-bin/www_bget?smm:Smp_174090
Maker00007538	scaffold2	193534	245470	Maker00007538	-	sodium channel protein para isoform x11	GO:0006811//ion transport	-	-	K04851 voltage-dependent calcium channel L type alpha-1D | (RefSeq) voltage-dependent calcium channe	http://www.genome.jp/dbget-bin/www_bget?smm:Smp_159990
Maker00007539	scaffold2	1240644	1242853	-	-	-	-	-	-	-	-
Maker00007534	scaffold2	284948	290490	Maker00007534	-	calcyphosin-like protein	-	-	GO:0005509//calcium ion binding	no KO assigned | (RefSeq) calcyphosine/tpp, putative	http://www.genome.jp/dbget-bin/www_bget?smm:Smp_019640.1
Maker00007535	scaffold2	866211	866688	-	-	-	-	-	-	-	-
Maker00007536	scaffold2	468689	482219	Maker00007536	-	swi snf-related matrix-associated actin-dependent regulator of chromatin subfamily a member partial	GO:0030163//protein catabolic process; GO:0043044//ATP-dependent chromatin remodeling; GO:0098655//cation transmembrane transport	GO:0005737//cytoplasm; GO:0016021//integral component of membrane; GO:0016589//NURF complex	GO:0003677//DNA binding; GO:0004386//helicase activity; GO:0005524//ATP binding; GO:0008324//cation transmembrane transporter activity; GO:0016887//ATPase activity; GO:0031491//nucleosome binding	K11654 SWI/SNF-related matrix-associated actin-dependent regulator of chromatin subfamily A member 5	http://www.genome.jp/dbget-bin/www_bget?smm:Smp_008830
Maker00007537	scaffold2	1843836	1844150	Maker00007537	-	potassium voltage-gated channel protein shaw	GO:0034765//regulation of ion transmembrane transport; GO:0051260//protein homooligomerization; GO:0071805//potassium ion transmembrane transport	GO:0008076//voltage-gated potassium channel complex	GO:0005249//voltage-gated potassium channel activity	K04887 potassium voltage-gated channel Shaw-related subfamily C member 1 | (RefSeq) voltage-gated po	http://www.genome.jp/dbget-bin/www_bget?smm:Smp_163090.1
Maker00007530	scaffold1999	76884	77300	-	-	-	-	-	-	-	-
Maker00007531	scaffold1999	77619	78035	-	-	-	-	-	-	-	-
Maker00007532	scaffold2	1034327	1035494	Maker00007532	-	clathrin adaptor complex small chain	GO:0006810//transport	-	-	K12399 AP-3 complex subunit sigma | (RefSeq) adaptor-related protein complex	http://www.genome.jp/dbget-bin/www_bget?smm:Smp_034400
Maker00007533	scaffold2	304943	315301	Maker00007533	-	b-cell receptor-associated protein 31	GO:0006874//cellular calcium ion homeostasis; GO:0006886//intracellular protein transport; GO:0048522//positive regulation of cellular process; GO:0048584//positive regulation of response to stimulus; GO:0051247//positive regulation of protein metabolic process; GO:0051716//cellular response to stimulus	GO:0005783//endoplasmic reticulum; GO:0016021//integral component of membrane	-	K14009 B-cell receptor-associated protein 31 | (RefSeq) B-cell receptor-associated protein-like prot	http://www.genome.jp/dbget-bin/www_bget?smm:Smp_175660
Maker00010390	scaffold2707	7242	8299	-	-	-	-	-	-	-	-
Maker00010391	scaffold2709	46539	46911	-	-	-	-	-	-	-	-
Maker00010392	scaffold271	943627	944097	-	-	-	-	-	-	-	-
Maker00010393	scaffold271	197545	223948	-	-	-	-	-	-	K23287 VPS33B-interacting protein in polarity and apical restriction | (RefSeq) hypothetical protein	http://www.genome.jp/dbget-bin/www_bget?smm:Smp_071550
Maker00010394	scaffold271	967600	980769	-	-	-	-	-	-	-	-
Maker00010395	scaffold271	1110164	1110730	-	-	-	-	-	-	-	-
Maker00010396	scaffold271	181258	181569	Maker00010396	-	histone h4	GO:0006335//DNA replication-dependent nucleosome assembly; GO:0006336//DNA replication-independent nucleosome assembly; GO:0006342//chromatin silencing; GO:0006352//DNA-templated transcription, initiation; GO:0045653//negative regulation of megakaryocyte differentiation; GO:0051290//protein heterotetramerization	GO:0000784//nuclear chromosome, telomeric region; GO:0000788//nuclear nucleosome; GO:0016020//membrane; GO:0031012//extracellular matrix; GO:0043234//protein complex; GO:0070062//extracellular exosome	GO:0003677//DNA binding; GO:0019904//protein domain specific binding; GO:0042393//histone binding; GO:0044822//poly(A) RNA binding; GO:0046982//protein heterodimerization activity	K11254 histone H4 | (RefSeq) putative histone H4	http://www.genome.jp/dbget-bin/www_bget?smm:Smp_053390
Maker00010397	scaffold271	777503	824562	Maker00010397	-	Mitogen-activated protein kinase kinase kinase 5	-	-	-	K04409 p21-activated kinase 1 [EC:2.7.11.1] | (RefSeq) serine/threonine kinase	http://www.genome.jp/dbget-bin/www_bget?smm:Smp_179800
Maker00001271	scaffold1106	689602	690417	Maker00001271	-	sid1 transmembrane family member 1-like	-	GO:0016020//membrane	-	no KO assigned | (RefSeq) hypothetical protein	http://www.genome.jp/dbget-bin/www_bget?smm:Smp_152020
Maker00010399	scaffold271	834266	836921	Maker00010399	-	Polyubiquitin	-	-	-	K08770 ubiquitin C | (RefSeq) putative ubiquitin (ribosomal protein L40)	http://www.genome.jp/dbget-bin/www_bget?smm:Smp_046690
Maker00001273	scaffold1106	196321	197220	Maker00001273	-	Protein sco1	-	-	-	-	-
Maker00001272	scaffold1106	345224	346442	-	-	-	-	-	-	-	-
Maker00001275	scaffold1106	134106	165592	Maker00001275	-	Ligand of Numb protein X 2	-	-	-	K10692 ligand of Numb protein X 1/2 [EC:2.3.2.27] | (RefSeq) putative multiple pdz domain protein	http://www.genome.jp/dbget-bin/www_bget?smm:Smp_048980
Maker00001274	scaffold1106	385094	385642	Maker00001274	-	neuropeptide f receptor	GO:0007165//signal transduction	-	GO:0004871//signal transducer activity	no KO assigned | (RefSeq) putative neuropeptide receptor	http://www.genome.jp/dbget-bin/www_bget?smm:Smp_126010
Maker00001277	scaffold1106	513335	513679	-	-	-	-	-	-	-	-
Maker00001276	scaffold1106	574193	576037	Maker00001276	-	nk1 transcription factor-related protein 1	GO:0006355//regulation of transcription, DNA-templated	GO:0005634//nucleus	GO:0043565//sequence-specific DNA binding	K09309 homeobox protein Nkx-1 | (RefSeq) putative nk homeobox protein	http://www.genome.jp/dbget-bin/www_bget?smm:Smp_137140
Maker00005978	scaffold17	1354368	1360964	Maker00005978	-	ras and ef-hand domain-containing protein	-	GO:0005622//intracellular	GO:0000166//nucleotide binding; GO:0043167//ion binding	K07901 Ras-related protein Rab-8A | (RefSeq) rab15, 13, 10, 1, 35, 5, and, putative	http://www.genome.jp/dbget-bin/www_bget?smm:Smp_104670
Maker00005979	scaffold17	451634	452193	Maker00005979	-	fatty acid-binding heart	-	-	GO:0008289//lipid binding; GO:0036094//small molecule binding	K08756 fatty acid-binding protein 7, brain | (RefSeq) fatty acid binding protein	http://www.genome.jp/dbget-bin/www_bget?smm:Smp_095360.1
Maker00005972	scaffold17	1093658	1094053	-	-	-	-	-	-	-	-
Maker00005973	scaffold17	644156	644520	Maker00005973	-	serine threonine-protein kinase pak 1	-	-	GO:0016740//transferase activity	K04410 p21-activated kinase 2 [EC:2.7.11.1] | (RefSeq) cell polarity protein	http://www.genome.jp/dbget-bin/www_bget?smm:Smp_064040.1
Maker00005970	scaffold17	253239	253703	-	-	-	-	-	-	-	-
Maker00005971	scaffold17	1397020	1437478	Maker00005971	-	Zinc transporter 9	-	-	-	K14696 solute carrier family 30 (zinc transporter), member 9 | (RefSeq) cation efflux family protein	http://www.genome.jp/dbget-bin/www_bget?smm:Smp_162450
Maker00005976	scaffold17	195790	209379	Maker00005976	-	elongation factor mitochondrial	GO:0007017//microtubule-based process; GO:0070125//mitochondrial translational elongation	GO:0005739//mitochondrion; GO:0005874//microtubule	GO:0003746//translation elongation factor activity; GO:0003924//GTPase activity; GO:0005200//structural constituent of cytoskeleton; GO:0005525//GTP binding	K02358 elongation factor Tu | (RefSeq) putative elongation factor tu (ef-tu)	http://www.genome.jp/dbget-bin/www_bget?smm:Smp_073500.1
Maker00005977	scaffold17	689787	690538	Maker00005977	-	serine threonine-protein kinase max-2	GO:0007257//activation of JUN kinase activity; GO:0035262//gonad morphogenesis; GO:0040039//inductive cell migration; GO:0046688//response to copper ion	GO:0044424//intracellular part	GO:0000166//nucleotide binding; GO:0004674//protein serine/threonine kinase activity; GO:0031435//mitogen-activated protein kinase kinase kinase binding; GO:0043167//ion binding; GO:0048365//Rac GTPase binding	K04410 p21-activated kinase 2 [EC:2.7.11.1] | (RefSeq) cell polarity protein	http://www.genome.jp/dbget-bin/www_bget?smm:Smp_064040.1
Maker00005974	scaffold17	94110	100892	Maker00005974	-	1-acyl-sn-glycerol-3-phosphate acyltransferase delta	GO:0046474//glycerophospholipid biosynthetic process	GO:0044425//membrane part	GO:0005515//protein binding; GO:0016746//transferase activity, transferring acyl groups	K13513 lysocardiolipin and lysophospholipid acyltransferase [EC:2.3.1.- 2.3.1.51] | (RefSeq) putativ	http://www.genome.jp/dbget-bin/www_bget?smm:Smp_095580
Maker00005975	scaffold17	1248513	1249473	Maker00005975	-	intraflagellar transport protein 172 homolog	GO:0001841//neural tube formation; GO:0003002//regionalization; GO:0007368//determination of left/right symmetry; GO:0007417//central nervous system development; GO:0007507//heart development; GO:0008589//regulation of smoothened signaling pathway; GO:1902589//single-organism organelle organization	GO:0005930//axoneme; GO:0030992//intraciliary transport particle B; GO:0031982//vesicle; GO:0036064//ciliary basal body; GO:0036126//sperm flagellum	-	-	-
Maker00013500	scaffold383	813062	822264	Maker00013500	-	---	-	-	-	K01080 phosphatidate phosphatase [EC:3.1.3.4] | (RefSeq) lipid phosphate phosphatase-related	http://www.genome.jp/dbget-bin/www_bget?smm:Smp_171720
Maker00018773	scaffold66	463188	488074	Maker00018773	-	glutamate receptor nmda 2b-like	GO:0006811//ion transport	GO:0017146//NMDA selective glutamate receptor complex; GO:0045202//synapse	GO:0004972//NMDA glutamate receptor activity	K05210 glutamate receptor ionotropic, NMDA 2B | (RefSeq) putative glutamate receptor, NMDA	http://www.genome.jp/dbget-bin/www_bget?smm:Smp_147390
Maker00013502	scaffold383	739754	742700	Maker00013502	-	calcium binding protein	-	-	GO:0032550//purine ribonucleoside binding; GO:0032555//purine ribonucleotide binding; GO:0035639//purine ribonucleoside triphosphate binding	-	-
Maker00018771	scaffold66	157842	158408	Maker00018771	-	Atlastin-1	-	-	-	K17339 atlastin [EC:3.6.5.-] | (RefSeq) putative atlastin	http://www.genome.jp/dbget-bin/www_bget?smm:Smp_146800
Maker00018776	scaffold660	16250	39102	Maker00018776	-	---	-	-	-	-	-
Maker00018777	scaffold660	215706	223030	Maker00018777	-	Alpha-aminoadipic semialdehyde synthase, mitochondrial	-	-	-	-	-
Maker00013506	scaffold383	708184	732726	Maker00013506	-	endoplasmin	-	-	GO:0005488//binding	-	-
Maker00014899	scaffold449	377713	378036	-	-	-	-	-	-	-	-
Maker00014898	scaffold449	145181	145630	-	-	-	-	-	-	-	-
Maker00014897	scaffold449	293745	294213	-	-	-	-	-	-	-	-
Maker00014896	scaffold449	300214	328799	Maker00014896	-	cgmp-dependent protein kinase 1	GO:0006468//protein phosphorylation	-	GO:0004692//cGMP-dependent protein kinase activity; GO:0005524//ATP binding; GO:0030553//cGMP binding	K07376 cGMP-dependent protein kinase 1 [EC:2.7.11.12] | (RefSeq) cGMP-dependent protein kinase,putat	http://www.genome.jp/dbget-bin/www_bget?smm:Smp_168670
Maker00014895	scaffold449	466671	479637	Maker00014895	-	beta-1-syntrophin	-	GO:0016020//membrane	GO:0003824//catalytic activity	no KO assigned | (RefSeq) putative syntrophin	http://www.genome.jp/dbget-bin/www_bget?smm:Smp_126310
Maker00014894	scaffold449	402658	407192	-	-	-	-	-	-	no KO assigned | (RefSeq) putative syntrophin	http://www.genome.jp/dbget-bin/www_bget?smm:Smp_126310
Maker00014893	scaffold4481	11069	11418	-	-	-	-	-	-	-	-
Maker00014892	scaffold448	45589	46210	-	-	-	-	-	-	-	-
Maker00014891	scaffold448	473643	481482	Maker00014891	-	-	-	-	-	-	-
Maker00014890	scaffold448	71563	126768	-	-	-	-	-	-	-	-
Maker00015270	scaffold468	375066	375943	-	-	-	-	-	-	-	-
Maker00015271	scaffold468	732154	744009	-	-	-	-	-	-	-	-
Maker00015272	scaffold468	134984	135238	-	-	-	-	-	-	-	-
Maker00015273	scaffold468	856998	857689	-	-	-	-	-	-	-	-
Maker00015274	scaffold468	100609	134721	Maker00015274	-	---	-	-	-	K06672 cohesin loading factor subunit SCC2 | (RefSeq) putative nipped-b-like protein (delangin) (scc	http://www.genome.jp/dbget-bin/www_bget?smm:Smp_017810
Maker00015275	scaffold468	335779	346901	Maker00015275	-	zinc finger cchc domain-containing protein 4	GO:0008152//metabolic process	-	GO:0003824//catalytic activity; GO:0005488//binding	K02367 glucuronyl/N-acetylglucosaminyl transferase EXT2 [EC:2.4.1.224 2.4.1.225] | (RefSeq) putative	http://www.genome.jp/dbget-bin/www_bget?smm:Smp_146320.1
Maker00015276	scaffold468	682023	684080	-	-	-	-	-	-	-	-
Maker00015277	scaffold468	983840	984205	-	-	-	-	-	-	-	-
Maker00015278	scaffold468	861889	862446	-	-	-	-	-	-	-	-
Maker00015279	scaffold468	283284	283538	-	-	-	-	-	-	-	-
Maker00015854	scaffold501	593192	595345	-	-	-	-	-	-	-	-
Maker00015855	scaffold501	53085	53421	-	-	-	-	-	-	K07374 tubulin alpha | (RefSeq) putative alpha tubulin	http://www.genome.jp/dbget-bin/www_bget?smm:Smp_103140
Maker00015856	scaffold501	53517	54230	-	-	-	-	-	-	-	-
Maker00015857	scaffold501	80952	84330	Maker00015857	-	Tubulin alpha-3 chain	-	-	-	K07374 tubulin alpha | (RefSeq) tubulin alpha chain,putative	http://www.genome.jp/dbget-bin/www_bget?smm:Smp_027920
Maker00015850	scaffold500	68551	87331	Maker00015850	-	btb poz domain-containing adapter for cul3-mediated degradation protein 3	GO:0009987//cellular process	-	GO:0016787//hydrolase activity	K15074 BTB/POZ domain-containing adapter for CUL3-mediated RhoA degradation protein | (RefSeq) edp1-	http://www.genome.jp/dbget-bin/www_bget?smm:Smp_194580
Maker00015851	scaffold500	242494	246201	Maker00015851	-	Protein strawberry notch homolog 1	-	-	-	no KO assigned | (RefSeq) strawberry notch-related	http://www.genome.jp/dbget-bin/www_bget?smm:Smp_160030
Maker00015852	scaffold500	313326	321615	-	-	-	-	-	-	no KO assigned | (RefSeq) hypothetical protein	http://www.genome.jp/dbget-bin/www_bget?smm:Smp_143090
Maker00015853	scaffold5007	3623	13145	-	-	-	-	-	-	-	-
Maker00015858	scaffold501	162232	162645	-	-	-	-	-	-	-	-
Maker00015859	scaffold501	40941	41552	Maker00015859	-	Protein SGT1 homolog A	-	-	-	K12795 suppressor of G2 allele of SKP1 | (RefSeq) putative chaperone binding protein	http://www.genome.jp/dbget-bin/www_bget?smm:Smp_010160
Maker00021800	scaffold862	248568	249008	-	-	-	-	-	-	-	-
Maker00021801	scaffold8628	656	859	-	-	-	-	-	-	-	-
Maker00021802	scaffold863	448891	449837	Maker00021802	-	low quality protein: voltage-dependent p q-type calcium channel subunit alpha-1a	GO:0006816//calcium ion transport; GO:0007204//positive regulation of cytosolic calcium ion concentration; GO:0007269//neurotransmitter secretion; GO:0007270//neuron-neuron synaptic transmission; GO:0008219//cell death; GO:0017156//calcium ion-dependent exocytosis; GO:0021680//cerebellar Purkinje cell layer development; GO:0021953//central nervous system neuron differentiation; GO:0034220//ion tr…	GO:0005634//nucleus; GO:0005737//cytoplasm; GO:0005886//plasma membrane; GO:0016021//integral component of membrane; GO:0036477//somatodendritic compartment; GO:0042995//cell projection	GO:0005509//calcium ion binding; GO:0008331//high voltage-gated calcium channel activity; GO:0019905//syntaxin binding	K04849 voltage-dependent calcium channel N type alpha-1B | (RefSeq) voltage-dependent calcium channe	http://www.genome.jp/dbget-bin/www_bget?smm:Smp_020170
Maker00021803	scaffold863	26111	86975	-	-	-	-	-	-	-	-
Maker00021804	scaffold863	90448	91135	-	-	-	-	-	-	-	-
Maker00021805	scaffold863	455753	456872	Maker00021805	-	voltage-dependent calcium channel type a subunit alpha-1	GO:0034765//regulation of ion transmembrane transport; GO:0070588//calcium ion transmembrane transport; GO:0086010//membrane depolarization during action potential	GO:0005891//voltage-gated calcium channel complex	GO:0005509//calcium ion binding; GO:0008331//high voltage-gated calcium channel activity	K04849 voltage-dependent calcium channel N type alpha-1B | (RefSeq) voltage-dependent calcium channe	http://www.genome.jp/dbget-bin/www_bget?smm:Smp_020170
Maker00021806	scaffold863	382489	391551	Maker00021806	-	Run domain Beclin-1 interacting and cystein-rich containing protein	-	-	-	K19330 run domain Beclin-1 interacting and cysteine-rich containing protein | (RefSeq) hypothetical	http://www.genome.jp/dbget-bin/www_bget?smm:Smp_161860
Maker00021807	scaffold863	242475	249701	Maker00021807	-	-	-	-	-	-	-
Maker00021808	scaffold863	421062	421481	-	-	-	-	-	-	-	-
Maker00021809	scaffold863	124611	135955	-	-	-	-	-	-	-	-
Maker00000919	scaffold108	934277	934965	Maker00000919	-	Adenosine monophosphate-protein transferase FICD	-	-	-	-	-
Maker00000918	scaffold108	1056362	1056616	-	-	-	-	-	-	-	-
Maker00000913	scaffold1079	513000	513753	-	-	-	-	-	-	-	-
Maker00000912	scaffold1079	75726	75998	Maker00000912	-	guanine nucleotide-binding protein g alpha subunit	GO:0007188//adenylate cyclase-modulating G-protein coupled receptor signaling pathway	GO:0005834//heterotrimeric G-protein complex	GO:0001664//G-protein coupled receptor binding; GO:0003924//GTPase activity; GO:0004871//signal transducer activity; GO:0005525//GTP binding; GO:0031683//G-protein beta/gamma-subunit complex binding	K04630 guanine nucleotide-binding protein G(i) subunit alpha | (RefSeq) putative gtp-binding protein	http://www.genome.jp/dbget-bin/www_bget?smm:Smp_032750
Maker00000911	scaffold1079	99058	100257	-	-	-	-	-	-	-	-
Maker00000910	scaffold1079	411392	412335	-	-	-	-	-	-	-	-
Maker00000917	scaffold108	636992	658143	Maker00000917	-	Nuclear protein SNF4	-	-	-	no KO assigned | (RefSeq) AMP-activated protein kinase, gamma regulatory subunit, putative	http://www.genome.jp/dbget-bin/www_bget?smm:Smp_144700
Maker00000916	scaffold1079	140984	161109	-	-	-	-	-	-	no KO assigned | (RefSeq) hypothetical protein	http://www.genome.jp/dbget-bin/www_bget?smm:Smp_148330
Maker00000915	scaffold1079	514305	515058	-	-	-	-	-	-	-	-
Maker00000914	scaffold1079	428666	436842	-	-	-	-	-	-	-	-
Maker00002201	scaffold120	2114365	2125808	Maker00002201	-	excitatory amino acid transporter 1-like	GO:0006835//dicarboxylic acid transport; GO:0055085//transmembrane transport	GO:0016021//integral component of membrane	GO:0017153//sodium:dicarboxylate symporter activity	K05613 solute carrier family 1 (glial high affinity glutamate transporter), member 2 | (RefSeq) puta	http://www.genome.jp/dbget-bin/www_bget?smm:Smp_016600
Maker00002200	scaffold120	1380773	1381069	-	-	-	-	-	-	-	-
Maker00002203	scaffold120	666945	667471	Maker00002203	-	myosin-2 essential light chain	-	-	GO:0005509//calcium ion binding; GO:0016491//oxidoreductase activity	-	-
Maker00002202	scaffold120	333493	344363	Maker00002202	-	n-acetyltransferase 10	GO:0009451//RNA modification; GO:0016072//rRNA metabolic process; GO:0034470//ncRNA processing; GO:0042254//ribosome biogenesis	-	GO:0008080//N-acetyltransferase activity; GO:0008374//O-acyltransferase activity; GO:0016409//palmitoyltransferase activity; GO:0016417//S-acyltransferase activity	K14521 N-acetyltransferase 10 [EC:2.3.1.-] | (RefSeq) n-acetyltransferase-related	http://www.genome.jp/dbget-bin/www_bget?smm:Smp_144490
Maker00002205	scaffold120	2782573	2782928	-	-	-	-	-	-	-	-
Maker00002204	scaffold120	506551	507499	-	-	-	-	-	-	no KO assigned | (RefSeq) putative rhodopsin-like orphan GPCR	http://www.genome.jp/dbget-bin/www_bget?smm:Smp_091950
Maker00002207	scaffold120	1080356	1083833	-	-	-	-	-	-	-	-
Maker00002206	scaffold120	2488265	2490664	Maker00002206	-	bifunctional glutamate proline--trna ligase	GO:0006418//tRNA aminoacylation for protein translation	-	GO:0004812//aminoacyl-tRNA ligase activity	K14163 bifunctional glutamyl/prolyl-tRNA synthetase [EC:6.1.1.17 6.1.1.15] | (RefSeq) putative gluta	http://www.genome.jp/dbget-bin/www_bget?smm:Smp_138930.1
Maker00002209	scaffold120	70744	72998	-	-	-	-	-	-	-	-
Maker00002208	scaffold120	1183643	1184085	-	-	-	-	-	-	-	-
Maker00010989	scaffold2905	30276	33894	-	-	-	-	-	-	-	-
Maker00010988	scaffold2903	20029	28936	-	-	-	-	-	-	-	-
Maker00010985	scaffold290	111076	111349	Maker00010985	-	Tigger transposable element-derived protein 4	-	-	-	-	-
Maker00010984	scaffold290	46703	47407	-	-	-	-	-	-	-	-
Maker00010987	scaffold2902	18364	19127	-	-	-	-	-	-	-	-
Maker00010986	scaffold2901	26688	27857	-	-	-	-	-	-	-	-
Maker00010981	scaffold290	11273	12193	Maker00010981	-	casein kinase i isoform alpha	GO:0006468//protein phosphorylation; GO:0044763//single-organism cellular process; GO:0050794//regulation of cellular process	GO:0044424//intracellular part	GO:0000166//nucleotide binding; GO:0004672//protein kinase activity	K08957 casein kinase 1, alpha [EC:2.7.11.1] | (RefSeq) protein kinase	http://www.genome.jp/dbget-bin/www_bget?smm:Smp_067810
Maker00010980	scaffold290	44925	45608	-	-	-	-	-	-	-	-
Maker00010983	scaffold290	674571	678015	Maker00010983	-	Peroxidasin	-	-	-	K19511 peroxidase [EC:1.11.1.7] | (RefSeq) putative peroxidasin	http://www.genome.jp/dbget-bin/www_bget?smm:Smp_123650
Maker00010982	scaffold290	42375	44684	-	-	-	-	-	-	-	-
Maker00017269	scaffold572	202040	210767	Maker00017269	-	Heat shock protein 83	-	-	-	K04079 molecular chaperone HtpG | (RefSeq) putative heat shock protein	http://www.genome.jp/dbget-bin/www_bget?smm:Smp_072330.1
Maker00017268	scaffold572	261031	262962	Maker00017268	-	Mitogen-activated protein kinase kinase kinase 3	-	-	-	-	-
Maker00013988	scaffold4037	8292	8501	-	-	-	-	-	-	-	-
Maker00013989	scaffold404	540383	540742	-	-	-	-	-	-	-	-
Maker00013984	scaffold4031	7101	11470	Maker00013984	-	Titin	-	-	-	K12567 titin [EC:2.7.11.1] | (RefSeq) putative hemicentin	http://www.genome.jp/dbget-bin/www_bget?smm:Smp_157020
Maker00013985	scaffold4031	186	530	-	-	-	-	-	-	-	-
Maker00013986	scaffold4035	3	7116	-	-	-	-	-	-	K10380 ankyrin | (RefSeq) putative ankyrin 2,3/unc44	http://www.genome.jp/dbget-bin/www_bget?smm:Smp_145700
Maker00013987	scaffold4037	7949	8255	-	-	-	-	-	-	-	-
Maker00013980	scaffold403	397861	400306	-	-	-	-	-	-	-	-
Maker00013981	scaffold403	246371	248071	Maker00013981	-	Methionine--tRNA ligase, cytoplasmic	-	-	-	K01874 methionyl-tRNA synthetase [EC:6.1.1.10] | (RefSeq) putative methionine-tRNA synthetase	http://www.genome.jp/dbget-bin/www_bget?smm:Smp_040770
Maker00013982	scaffold4030	18090	18371	-	-	-	-	-	-	-	-
Maker00013983	scaffold4030	9683	9949	-	-	-	-	-	-	-	-
Maker00019353	scaffold690	101959	102466	Maker00019353	-	nucleoside diphosphate kinase a	GO:0006165//nucleoside diphosphate phosphorylation; GO:0006183//GTP biosynthetic process; GO:0006228//UTP biosynthetic process; GO:0006241//CTP biosynthetic process; GO:0042981//regulation of apoptotic process	GO:0005622//intracellular	GO:0004550//nucleoside diphosphate kinase activity; GO:0005524//ATP binding	K00940 nucleoside-diphosphate kinase [EC:2.7.4.6] | (RefSeq) nucleoside diphosphate kinase	http://www.genome.jp/dbget-bin/www_bget?smm:Smp_092750
Maker00019352	scaffold690	6765	7140	-	-	-	-	-	-	-	-
Maker00019351	scaffold690	227881	230486	Maker00019351	-	ca2 transporting atpase plasma membrane	GO:0070588//calcium ion transmembrane transport	GO:0016021//integral component of membrane	GO:0005388//calcium-transporting ATPase activity; GO:0005524//ATP binding; GO:0046872//metal ion binding	no KO assigned | (RefSeq) plasma membrane calcium-transporting atpase,putative	http://www.genome.jp/dbget-bin/www_bget?smm:Smp_176130
Maker00019350	scaffold690	100404	100862	Maker00019350	-	nucleoside diphosphate kinase	GO:0006165//nucleoside diphosphate phosphorylation; GO:0006183//GTP biosynthetic process; GO:0006228//UTP biosynthetic process; GO:0006241//CTP biosynthetic process; GO:0007017//microtubule-based process; GO:0007067//mitotic nuclear division; GO:0007427//epithelial cell migration, open tracheal system; GO:0016334//establishment or maintenance of polarity of follicular epithelium; GO:0018105//pept…	GO:0005874//microtubule; GO:0005875//microtubule associated complex; GO:0005886//plasma membrane	GO:0000287//magnesium ion binding; GO:0004550//nucleoside diphosphate kinase activity; GO:0005524//ATP binding; GO:0005525//GTP binding; GO:0008017//microtubule binding	K00940 nucleoside-diphosphate kinase [EC:2.7.4.6] | (RefSeq) nucleoside diphosphate kinase	http://www.genome.jp/dbget-bin/www_bget?smm:Smp_092750
Maker00019357	scaffold690	269612	280836	-	-	-	-	-	-	-	-
Maker00011169	scaffold298	143118	143971	Maker00011169	-	proteasome subunit alpha type-7	GO:0006511//ubiquitin-dependent protein catabolic process	GO:0005634//nucleus; GO:0005737//cytoplasm; GO:0019773//proteasome core complex, alpha-subunit complex	GO:0004298//threonine-type endopeptidase activity	K02731 20S proteasome subunit alpha 4 [EC:3.4.25.1] | (RefSeq) proteasome subunit alpha 7 (T01 famil	http://www.genome.jp/dbget-bin/www_bget?smm:Smp_076230
Maker00019355	scaffold690	321658	326367	Maker00019355	-	C-type lectin domain family 3 member A	-	-	-	-	-
Maker00019354	scaffold690	293325	302288	-	-	-	-	-	-	-	-
Maker00011164	scaffold297	321650	322017	-	-	-	-	-	-	-	-
Maker00011165	scaffold2973	26032	26271	Maker00011165	-	ubiquitin-conjugating enzyme e2 b	GO:0000209//protein polyubiquitination; GO:0006281//DNA repair; GO:0016574//histone ubiquitination; GO:0043161//proteasome-mediated ubiquitin-dependent protein catabolic process	GO:0000790//nuclear chromatin; GO:0005737//cytoplasm; GO:0033503//HULC complex	GO:0005524//ATP binding; GO:0016874//ligase activity; GO:0031625//ubiquitin protein ligase binding; GO:0061630//ubiquitin protein ligase activity	-	-
Maker00019359	scaffold691	476700	477290	Maker00019359	-	serine threonine-protein kinase pak 1	GO:0009987//cellular process	-	GO:0004672//protein kinase activity	K04410 p21-activated kinase 2 [EC:2.7.11.1] | (RefSeq) cell polarity protein	http://www.genome.jp/dbget-bin/www_bget?smm:Smp_064040.1
Maker00019358	scaffold691	489390	497148	Maker00019358	-	Copper-transporting ATPase 1 (Fragment)	-	-	-	K17686 P-type Cu+ transporter [EC:7.2.2.8] | (RefSeq) putative copper-transporting atpase 1, 2 (copp	http://www.genome.jp/dbget-bin/www_bget?smm:Smp_144970
Maker00011160	scaffold297	208302	208973	-	-	-	-	-	-	-	-
Maker00011161	scaffold297	520983	521897	Maker00011161	-	ubiquitin-conjugating enzyme e2 z	GO:0009987//cellular process	GO:0005737//cytoplasm	GO:0031625//ubiquitin protein ligase binding; GO:0061630//ubiquitin protein ligase activity	K10585 ubiquitin-conjugating enzyme E2 Z [EC:2.3.2.23] | (RefSeq) putative inhibitor of apoptosis (i	http://www.genome.jp/dbget-bin/www_bget?smm:Smp_083030
Maker00011162	scaffold297	727	18344	-	-	-	-	-	-	-	-
Maker00011163	scaffold297	501287	510140	-	-	-	-	-	-	-	-
Maker00014668	scaffold435	222181	222873	-	-	-	-	-	-	-	-
Maker00014669	scaffold435	93382	94086	-	-	-	-	-	-	-	-
Maker00011298	scaffold30	214397	217158	Maker00011298	-	suppressor of hairless protein	GO:0001708//cell fate specification; GO:0001837//epithelial to mesenchymal transition; GO:0002521//leukocyte differentiation; GO:0003002//regionalization; GO:0003157//endocardium development; GO:0003159//morphogenesis of an endothelium; GO:0003208//cardiac ventricle morphogenesis; GO:0006952//defense response; GO:0006955//immune response; GO:0007169//transmembrane receptor protein tyrosine kinase…	GO:0005634//nucleus; GO:0043234//protein complex	GO:0000978//RNA polymerase II core promoter proximal region sequence-specific DNA binding; GO:0000982//transcription factor activity, RNA polymerase II core promoter proximal region sequence-specific binding; GO:0001228//transcriptional activator activity, RNA polymerase II transcription regulatory region sequence-specific binding; GO:0008134//transcription factor binding	K06053 recombining binding protein suppressor of hairless | (RefSeq) putative recombining binding pr	http://www.genome.jp/dbget-bin/www_bget?smm:Smp_145970
Maker00011299	scaffold30	950665	950859	-	-	-	-	-	-	-	-
Maker00014660	scaffold435	322928	323398	-	-	-	-	-	-	-	-
Maker00014661	scaffold435	281407	281766	-	-	-	-	-	-	-	-
Maker00011290	scaffold30	301640	301837	Maker00011290	-	family s60 non-peptidase homologue (s60 family)	GO:0006810//transport	GO:0005576//extracellular region	GO:0005488//binding	K06569 melanoma-associated antigen p97 | (RefSeq) family S60 non-peptidase homologue (S60 family)	http://www.genome.jp/dbget-bin/www_bget?smm:Smp_151060
Maker00011291	scaffold30	285016	285551	-	-	-	-	-	-	K06569 melanoma-associated antigen p97 | (RefSeq) family S60 non-peptidase homologue (S60 family)	http://www.genome.jp/dbget-bin/www_bget?smm:Smp_151060
Maker00014664	scaffold435	1159715	1160579	-	-	-	-	-	-	-	-
Maker00014665	scaffold435	818106	819620	-	-	-	-	-	-	no KO assigned | (RefSeq) hypothetical protein	http://www.genome.jp/dbget-bin/www_bget?smm:Smp_119170
Maker00014666	scaffold435	887886	888241	-	-	-	-	-	-	-	-
Maker00014667	scaffold435	294851	295331	-	-	-	-	-	-	-	-
Maker00015139	scaffold461	210692	236755	Maker00015139	-	Leucine-rich repeat and WD repeat-containing protein 1	-	-	-	-	-
Maker00015138	scaffold461	20911	21231	-	-	-	-	-	-	-	-
Maker00015133	scaffold461	62231	64384	-	-	-	-	-	-	-	-
Maker00015132	scaffold461	538925	539577	-	-	-	-	-	-	-	-
Maker00015131	scaffold461	40666	56412	Maker00015131	-	ubiquitin carboxyl-terminal hydrolase cyld isoform x1	GO:0044238//primary metabolic process; GO:0044260//cellular macromolecule metabolic process; GO:0044699//single-organism process	-	-	-	-
Maker00015130	scaffold461	546896	549534	-	-	-	-	-	-	-	-
Maker00015137	scaffold461	22850	24449	-	-	-	-	-	-	-	-
Maker00015136	scaffold461	290123	295685	Maker00015136	-	rab gtpase-activating protein 1 isoform x1	GO:0006886//intracellular protein transport; GO:0031338//regulation of vesicle fusion; GO:0090630//activation of GTPase activity	GO:0005829//cytosol; GO:0012505//endomembrane system; GO:0016020//membrane	GO:0005096//GTPase activator activity; GO:0017137//Rab GTPase binding	K20242 ecotropic viral integration site 5 protein | (RefSeq) putative ecotropic viral integration si	http://www.genome.jp/dbget-bin/www_bget?smm:Smp_070310
Maker00015135	scaffold461	330087	330703	-	-	-	-	-	-	-	-
Maker00015134	scaffold461	430189	430824	-	-	-	-	-	-	-	-
Maker00022649	scaffold93	383304	385927	-	-	-	-	-	-	-	-
Maker00022648	scaffold93	1029830	1031661	-	-	-	-	-	-	-	-
Maker00022643	scaffold928	222536	222721	-	-	-	-	-	-	-	-
Maker00022642	scaffold928	271967	273735	Maker00022642	-	maintenance of killer 16 protein	GO:0000460//maturation of 5.8S rRNA; GO:0000470//maturation of LSU-rRNA	GO:0005730//nucleolus; GO:0030687//preribosome, large subunit precursor	GO:0003676//nucleic acid binding	K14831 protein MAK16 | (RefSeq) MAK16 protein homolog (SmMAK16), putative	http://www.genome.jp/dbget-bin/www_bget?smm:Smp_050360.1
Maker00022641	scaffold928	88645	107109	Maker00022641	-	synaptotagmin 1 variant	GO:0016079//synaptic vesicle exocytosis; GO:0045955//negative regulation of calcium ion-dependent exocytosis	GO:0005829//cytosol; GO:0030054//cell junction; GO:0030285//integral component of synaptic vesicle membrane	GO:0000149//SNARE binding; GO:0005509//calcium ion binding	K15290 synaptotagmin-1 | (RefSeq) synaptotagmin, putative	http://www.genome.jp/dbget-bin/www_bget?smm:Smp_150920
Maker00022640	scaffold928	147258	149319	Maker00022640	-	segmentation polarity homeobox protein engrailed-like	GO:0006355//regulation of transcription, DNA-templated; GO:0007275//multicellular organismal development	GO:0005634//nucleus	GO:0043565//sequence-specific DNA binding	K09319 homeobox protein engrailed | (RefSeq) putative engrailed	http://www.genome.jp/dbget-bin/www_bget?smm:Smp_145200
Maker00022647	scaffold929	92390	101430	-	-	-	-	-	-	-	-
Maker00022646	scaffold929	76458	87322	-	-	-	-	-	-	K10380 ankyrin | (RefSeq) putative ankyrin 2,3/unc44	http://www.genome.jp/dbget-bin/www_bget?smm:Smp_145700
Maker00022645	scaffold929	28955	40712	-	-	-	-	-	-	-	-
Maker00022644	scaffold929	307340	307889	Maker00022644	-	Enhancer of mRNA-decapping protein 4	-	-	-	-	-
Maker00011838	scaffold32	906867	911451	Maker00011838	-	peptidyl-prolyl cis-trans isomerase-like 3	GO:0000413//protein peptidyl-prolyl isomerization; GO:0006457//protein folding	GO:0071013//catalytic step 2 spliceosome	GO:0003755//peptidyl-prolyl cis-trans isomerase activity	K12734 peptidyl-prolyl cis-trans isomerase-like 3 [EC:5.2.1.8] | (RefSeq) peptidyl-prolyl cis-trans	http://www.genome.jp/dbget-bin/www_bget?smm:Smp_080150
Maker00011839	scaffold32	508482	509039	-	-	-	-	-	-	-	-
Maker00011836	scaffold32	3328099	3328392	-	-	-	-	-	-	-	-
Maker00011837	scaffold32	50869	51686	-	-	-	-	-	-	-	-
Maker00011834	scaffold32	3302567	3303160	-	-	-	-	-	-	-	-
Maker00011835	scaffold32	3327368	3327952	-	-	-	-	-	-	-	-
Maker00011832	scaffold32	486735	488035	Maker00011832	-	leucine--trna partial	GO:0000902//cell morphogenesis; GO:0006418//tRNA aminoacylation for protein translation	-	GO:0004812//aminoacyl-tRNA ligase activity; GO:0005524//ATP binding	-	-
Maker00011833	scaffold32	3232536	3237616	-	-	-	-	-	-	-	-
Maker00011830	scaffold32	591808	592306	Maker00011830	-	atp-dependent dna helicase pif1- partial	GO:0000723//telomere maintenance; GO:0006281//DNA repair; GO:0032508//DNA duplex unwinding	-	GO:0003678//DNA helicase activity	-	-
Maker00011831	scaffold32	696049	696738	-	-	-	-	-	-	-	-
Maker00013474	scaffold383	298742	299871	-	-	-	-	-	-	-	-
Maker00013475	scaffold383	955815	959113	-	-	-	-	-	-	-	-
Maker00013476	scaffold383	207520	207817	-	-	-	-	-	-	-	-
Maker00013477	scaffold383	256211	256717	-	-	-	-	-	-	-	-
Maker00013470	scaffold3822	4558	19353	Maker00013470	-	Transmembrane 9 superfamily member 2	-	-	-	K17086 transmembrane 9 superfamily member 2/4 | (RefSeq) putative transmembrane 9 superfamily protei	http://www.genome.jp/dbget-bin/www_bget?smm:Smp_163130
Maker00013471	scaffold383	702108	702299	-	-	-	-	-	-	-	-
Maker00013472	scaffold383	236213	237548	-	-	-	-	-	-	-	-
Maker00013473	scaffold383	532103	545974	Maker00013473	-	potassium voltage-gated channel protein shaw	GO:0006813//potassium ion transport; GO:0009987//cellular process; GO:0034220//ion transmembrane transport	GO:0016021//integral component of membrane	GO:0005244//voltage-gated ion channel activity; GO:0005267//potassium channel activity	K04887 potassium voltage-gated channel Shaw-related subfamily C member 1 | (RefSeq) voltage-gated po	http://www.genome.jp/dbget-bin/www_bget?smm:Smp_163090.1
Maker00013478	scaffold383	374960	375473	-	-	-	-	-	-	-	-
Maker00013479	scaffold383	826137	826799	Maker00013479	-	gpn-loop gtpase 1	-	GO:0005654//nucleoplasm; GO:0005739//mitochondrion	GO:0003924//GTPase activity	K06883 uncharacterized protein | (RefSeq) xpa-binding protein 1 (mbdin), putative	http://www.genome.jp/dbget-bin/www_bget?smm:Smp_072790.1
Maker00021347	scaffold824	303618	304093	Maker00021347	-	splicing arginine serine-rich 7	-	-	GO:0000166//nucleotide binding; GO:0003676//nucleic acid binding; GO:0008270//zinc ion binding	-	-
Maker00021346	scaffold824	92409	99517	-	-	-	-	-	-	-	-
Maker00021345	scaffold824	268775	269164	-	-	-	-	-	-	-	-
Maker00021344	scaffold824	84862	91922	Maker00021344	-	Arginase, non-hepatic 3	-	-	-	K01476 arginase [EC:3.5.3.1] | (RefSeq) putative arginase	http://www.genome.jp/dbget-bin/www_bget?smm:Smp_059980
Maker00021343	scaffold824	192530	192835	-	-	-	-	-	-	-	-
Maker00021342	scaffold824	47040	64487	Maker00021342	-	pab-dependent poly -specific ribonuclease subunit partial	GO:0090304//nucleic acid metabolic process	GO:0044424//intracellular part	GO:0016787//hydrolase activity	K12571 PAB-dependent poly(A)-specific ribonuclease subunit 2 [EC:3.1.13.4] | (RefSeq) putative ubiqu	http://www.genome.jp/dbget-bin/www_bget?smm:Smp_130800
Maker00021341	scaffold824	235824	252879	-	-	-	-	-	-	-	-
Maker00021340	scaffold824	100265	103496	-	-	-	-	-	-	-	-
Maker00021349	scaffold824	276951	302716	Maker00021349	-	S-acyltransferase TIP1	-	-	-	K20032 palmitoyltransferase ZDHHC13/17 [EC:2.3.1.225] | (RefSeq) putative ankyrin repeat-containing	http://www.genome.jp/dbget-bin/www_bget?smm:Smp_136530
Maker00021348	scaffold824	164246	169393	-	-	-	-	-	-	-	-
Maker00006977	scaffold189	682497	696791	Maker00006977	-	Lysosomal protective protein	-	-	-	K13289 cathepsin A (carboxypeptidase C) [EC:3.4.16.5] | (RefSeq) family S10 unassigned peptidase (S1	http://www.genome.jp/dbget-bin/www_bget?smm:Smp_172590
Maker00006976	scaffold189	1180291	1181037	-	-	-	-	-	-	-	-
Maker00006975	scaffold189	659058	660111	Maker00006975	-	lysosomal protective protein	-	-	GO:0004180//carboxypeptidase activity	K13289 cathepsin A (carboxypeptidase C) [EC:3.4.16.5] | (RefSeq) family S10 unassigned peptidase (S1	http://www.genome.jp/dbget-bin/www_bget?smm:Smp_172590
Maker00006974	scaffold189	917764	923483	Maker00006974	-	-	-	-	-	K14297 nuclear pore complex protein Nup98-Nup96 | (RefSeq) nuclear pore complex protein nup98, putat	http://www.genome.jp/dbget-bin/www_bget?smm:Smp_027900
Maker00006973	scaffold189	1210285	1210652	-	-	-	-	-	-	-	-
Maker00006972	scaffold189	651314	652368	-	-	-	-	-	-	-	-
Maker00006971	scaffold189	970120	970890	Maker00006971	-	large subunit ribosomal protein l7e	-	GO:0005840//ribosome	-	K02937 large subunit ribosomal protein L7e | (RefSeq) 60S ribosomal protein L7, putative	http://www.genome.jp/dbget-bin/www_bget?smm:Smp_101450
Maker00006970	scaffold189	834301	834480	-	-	-	-	-	-	-	-
Maker00006979	scaffold1890	11283	12001	-	-	-	-	-	-	-	-
Maker00006978	scaffold189	781642	784377	Maker00006978	-	histone h2b 1	GO:0002119//nematode larval development; GO:0006334//nucleosome assembly; GO:0009792//embryo development ending in birth or egg hatching; GO:0018991//oviposition; GO:0040011//locomotion; GO:0040035//hermaphrodite genitalia development; GO:0045087//innate immune response; GO:0060465//pharynx development	GO:0000788//nuclear nucleosome; GO:0005811//lipid particle; GO:0035267//NuA4 histone acetyltransferase complex	GO:0003677//DNA binding; GO:0046982//protein heterodimerization activity	-	-
Maker00023158	scaffold97	1473741	1510059	Maker00023158	-	fmrfamide-activated amiloride-sensitive sodium channel	GO:0006814//sodium ion transport	GO:0016020//membrane	-	no KO assigned | (RefSeq) putative amiloride-sensitive sodium channel	http://www.genome.jp/dbget-bin/www_bget?smm:Smp_170810
Maker00003508	scaffold1338	152710	169302	-	-	-	-	-	-	K10380 ankyrin | (RefSeq) ankyrin 2,3/unc44, putative	http://www.genome.jp/dbget-bin/www_bget?smm:Smp_139110
Maker00010970	scaffold29	745488	746792	-	-	-	-	-	-	no KO assigned | (RefSeq) growth hormone secretagogue receptor,putative	http://www.genome.jp/dbget-bin/www_bget?smm:Smp_164730
Maker00001418	scaffold112	663014	663641	-	-	-	-	-	-	-	-
Maker00020436	scaffold757	709451	715423	Maker00020436	-	histone-lysine n- h3 lysine-36 and h4 lysine-20 specific-like isoform x1	GO:0000414//regulation of histone H3-K36 methylation; GO:0033135//regulation of peptidyl-serine phosphorylation; GO:0045893//positive regulation of transcription, DNA-templated; GO:1903025//regulation of RNA polymerase II regulatory region sequence-specific DNA binding	GO:0005634//nucleus	GO:0000979//RNA polymerase II core promoter sequence-specific DNA binding; GO:0003712//transcription cofactor activity; GO:0008134//transcription factor binding; GO:0008270//zinc ion binding; GO:0046975//histone methyltransferase activity (H3-K36 specific); GO:0050681//androgen receptor binding	K11424 [histone H3]-lysine36 N-dimethyltransferase NSD2 [EC:2.1.1.357] | (RefSeq) putative set domai	http://www.genome.jp/dbget-bin/www_bget?smm:Smp_160700
Maker00023150	scaffold969	227458	229493	-	-	-	-	-	-	-	-
Maker00020434	scaffold757	466619	477099	-	-	-	-	-	-	-	-
Maker00020435	scaffold757	425252	425888	-	-	-	-	-	-	-	-
Maker00020432	scaffold757	225055	225294	-	-	-	-	-	-	-	-
Maker00020433	scaffold757	534302	567551	Maker00020433	-	Uncharacterized protein ZK1073.1	-	-	-	no KO assigned | (RefSeq) family S33 non-peptidase homologue (S33 family)	http://www.genome.jp/dbget-bin/www_bget?smm:Smp_194720
Maker00020430	scaffold757	494599	517489	Maker00020430	-	guanine nucleotide-binding protein g subunit alpha	GO:0007188//adenylate cyclase-modulating G-protein coupled receptor signaling pathway	GO:0005834//heterotrimeric G-protein complex	GO:0001664//G-protein coupled receptor binding; GO:0003924//GTPase activity; GO:0004871//signal transducer activity; GO:0005525//GTP binding; GO:0031683//G-protein beta/gamma-subunit complex binding; GO:0046872//metal ion binding	K04534 guanine nucleotide-binding protein G(o) subunit alpha | (RefSeq) putative trimeric G-protein	http://www.genome.jp/dbget-bin/www_bget?smm:Smp_016630.1
Maker00020431	scaffold757	339571	340656	-	-	-	-	-	-	-	-
Maker00023152	scaffold9699	670	963	-	-	-	-	-	-	-	-
Maker00020438	scaffold757	140523	140998	Maker00020438	-	Metabotropic glutamate receptor 5	-	-	-	K04606 metabotropic glutamate receptor 3 | (RefSeq) putative metabotropic glutamate receptor 2, 3 (m	http://www.genome.jp/dbget-bin/www_bget?smm:Smp_150370
Maker00020439	scaffold757	250066	250507	-	-	-	-	-	-	-	-
Maker00023153	scaffold97	198903	199424	-	-	-	-	-	-	-	-
Maker00003505	scaffold1338	125121	129236	-	-	-	-	-	-	-	-
Maker00003504	scaffold1338	169878	174941	Maker00003504	-	protein kinase c zeta type isoform x3	GO:0006468//protein phosphorylation	-	GO:0004674//protein serine/threonine kinase activity; GO:0005488//binding	K04345 protein kinase A [EC:2.7.11.11] | (RefSeq) serine/threonine kinase	http://www.genome.jp/dbget-bin/www_bget?smm:Smp_085690
Maker00005406	scaffold160	649165	671208	Maker00005406	-	trifunctional enzyme subunit mitochondrial	GO:0055114//oxidation-reduction process	GO:0005741//mitochondrial outer membrane; GO:0005743//mitochondrial inner membrane; GO:0005783//endoplasmic reticulum; GO:0042645//mitochondrial nucleoid; GO:0070062//extracellular exosome	GO:0003988//acetyl-CoA C-acyltransferase activity; GO:0016509//long-chain-3-hydroxyacyl-CoA dehydrogenase activity; GO:0044822//poly(A) RNA binding	K11728 nucleosome-remodeling factor subunit BPTF | (RefSeq) acetyl-CoA C-acetyltransferase	http://www.genome.jp/dbget-bin/www_bget?smm:Smp_129330
Maker00005407	scaffold160	1033728	1034018	Maker00005407	-	zinc finger bed domain-containing protein 1-like	-	-	GO:0003676//nucleic acid binding	-	-
Maker00005404	scaffold160	809094	809342	Maker00005404	-	cullin 3	GO:0042787//protein ubiquitination involved in ubiquitin-dependent protein catabolic process	GO:0031461//cullin-RING ubiquitin ligase complex	GO:0031625//ubiquitin protein ligase binding; GO:0061630//ubiquitin protein ligase activity	-	-
Maker00005405	scaffold160	81873	82664	Maker00005405	-	28s ribosomal protein mitochondrial	-	GO:0005737//cytoplasm	-	K17413 small subunit ribosomal protein S35 | (RefSeq) hypothetical protein	http://www.genome.jp/dbget-bin/www_bget?smm:Smp_069910
Maker00005402	scaffold160	386043	386493	-	-	-	-	-	-	-	-
Maker00005403	scaffold160	819111	819768	-	-	-	-	-	-	-	-
Maker00005400	scaffold160	110528	111918	Maker00005400	-	elav-like protein 1 isoform x11	-	-	GO:0000166//nucleotide binding; GO:0003676//nucleic acid binding	K13208 ELAV like protein 2/3/4 | (RefSeq) elav (embryonic lethal, abnormal vision,drosophila)-like p	http://www.genome.jp/dbget-bin/www_bget?smm:Smp_176810
Maker00010979	scaffold290	237708	238232	-	-	-	-	-	-	-	-
Maker00023157	scaffold97	1343316	1343537	-	-	-	-	-	-	-	-
Maker00005408	scaffold1600	174745	190397	Maker00005408	-	Leucine-rich repeat-containing protein 40	-	-	-	K19613 leucine-rich repeat protein SHOC2 | (RefSeq) putative shoc2	http://www.genome.jp/dbget-bin/www_bget?smm:Smp_145510
Maker00005409	scaffold1600	46397	48373	-	-	-	-	-	-	-	-
Maker00003808	scaffold1376	71083	75748	-	-	-	-	-	-	-	-
Maker00003809	scaffold1376	86619	87118	-	-	-	-	-	-	-	-
Maker00003804	scaffold1375	76624	85846	Maker00003804	-	Atlastin-2	-	-	-	K17339 atlastin [EC:3.6.5.-] | (RefSeq) putative atlastin	http://www.genome.jp/dbget-bin/www_bget?smm:Smp_146800
Maker00003805	scaffold1375	118231	119107	-	-	-	-	-	-	-	-
Maker00003806	scaffold1375	147805	148225	Maker00003806	-	-	-	-	-	-	-
Maker00003807	scaffold1375	51029	56889	-	-	-	-	-	-	K10380 ankyrin | (RefSeq) ankyrin 2,3/unc44, putative	http://www.genome.jp/dbget-bin/www_bget?smm:Smp_139110
Maker00003800	scaffold1374	17421	17687	Maker00003800	-	small ubiquitin-related modifier 2 precursor	GO:0016925//protein sumoylation	GO:0005634//nucleus	GO:0031386//protein tag; GO:0046872//metal ion binding	K12160 small ubiquitin-related modifier | (RefSeq) ubiquitin-like protein sumo/smt3-related	http://www.genome.jp/dbget-bin/www_bget?smm:Smp_045510
Maker00003801	scaffold1374	89338	92989	Maker00003801	-	methyltransferase-like protein 16	-	-	GO:0008170//N-methyltransferase activity; GO:0008171//O-methyltransferase activity; GO:0008175//tRNA methyltransferase activity; GO:0008276//protein methyltransferase activity; GO:0016433//rRNA (adenine) methyltransferase activity	K11393 U6 snRNA m6A methyltransferase [EC:2.1.1.346] | (RefSeq) hypothetical protein	http://www.genome.jp/dbget-bin/www_bget?smm:Smp_129140.1
Maker00003802	scaffold1374	46758	47051	-	-	-	-	-	-	-	-
Maker00003803	scaffold1374	133333	138278	Maker00003803	-	atp h+ mitochondrial f0 subunit c isoform 2a precursor	GO:0015986//ATP synthesis coupled proton transport; GO:0015991//ATP hydrolysis coupled proton transport	GO:0016021//integral component of membrane; GO:0045263//proton-transporting ATP synthase complex, coupling factor F(o)	GO:0015078//hydrogen ion transmembrane transporter activity; GO:0016787//hydrolase activity	K02128 F-type H+-transporting ATPase subunit c | (RefSeq) ATP synthase lipid-binding protein-like pr	http://www.genome.jp/dbget-bin/www_bget?smm:Smp_000880.1
Maker00007389	scaffold196	868170	868873	Maker00007389	-	peptide methionine sulfoxide reductase	GO:0008152//metabolic process	-	GO:0016671//oxidoreductase activity, acting on a sulfur group of donors, disulfide as acceptor	-	-
Maker00007388	scaffold196	747271	747672	-	-	-	-	-	-	-	-
Maker00004469	scaffold1470	126855	132550	-	-	-	-	-	-	-	-
Maker00004468	scaffold147	786827	842375	Maker00004468	-	Ligand of Numb protein X 2	-	-	-	K10692 ligand of Numb protein X 1/2 [EC:2.3.2.27] | (RefSeq) putative multiple pdz domain protein	http://www.genome.jp/dbget-bin/www_bget?smm:Smp_048980
Maker00004467	scaffold147	41399	57712	Maker00004467	-	Retinoblastoma-binding protein 5	-	-	-	K14961 COMPASS component SWD1 | (RefSeq) putative retinoblastoma binding protein	http://www.genome.jp/dbget-bin/www_bget?smm:Smp_142780
Maker00004466	scaffold147	151794	151985	-	-	-	-	-	-	-	-
Maker00004465	scaffold147	138711	155446	-	-	-	-	-	-	-	-
Maker00004464	scaffold147	871416	887266	Maker00004464	-	alpha-parvin isoform x2	GO:0002040//sprouting angiogenesis; GO:0003148//outflow tract septum morphogenesis; GO:0007163//establishment or maintenance of cell polarity; GO:0030031//cell projection assembly; GO:0034113//heterotypic cell-cell adhesion; GO:0034446//substrate adhesion-dependent cell spreading; GO:0070252//actin-mediated cell contraction; GO:0071670//smooth muscle cell chemotaxis; GO:1902589//single-organism o…	GO:0005634//nucleus; GO:0005737//cytoplasm; GO:0005925//focal adhesion; GO:0030027//lamellipodium	GO:0003779//actin binding	-	-
Maker00004463	scaffold147	960195	960709	-	-	-	-	-	-	-	-
Maker00004462	scaffold147	904941	905288	-	-	-	-	-	-	-	-
Maker00004461	scaffold147	958642	959021	-	-	-	-	-	-	-	-
Maker00004460	scaffold147	895430	895776	-	-	-	-	-	-	-	-
Maker00002159	scaffold1199	217334	220618	-	-	-	-	-	-	-	-
Maker00007386	scaffold196	629526	630319	Maker00007386	-	glutathione s-transferase omega-1	-	-	GO:0016740//transferase activity	-	-
Maker00003118	scaffold13	2155154	2161642	Maker00003118	-	rna binding protein fox-1 homolog 3-like isoform x1	-	-	GO:0000166//nucleotide binding; GO:0003676//nucleic acid binding	K14946 RNA binding protein fox-1 | (RefSeq) putative ataxin 2-binding protein (hexaribonucleotide bi	http://www.genome.jp/dbget-bin/www_bget?smm:Smp_139980
Maker00003119	scaffold13	975366	985285	-	-	-	-	-	-	-	-
Maker00003116	scaffold13	106175	107830	-	-	-	-	-	-	K15177 RNA polymerase-associated protein LEO1 | (RefSeq) senescence downregulated leo1-like	http://www.genome.jp/dbget-bin/www_bget?smm:Smp_172160
Maker00003117	scaffold13	1973996	1974184	-	-	-	-	-	-	-	-
Maker00003114	scaffold13	1321646	1321843	-	-	-	-	-	-	-	-
Maker00003115	scaffold13	629531	629770	Maker00003115	-	glutamate nmda receptor subunit	GO:0006811//ion transport	GO:0017146//NMDA selective glutamate receptor complex; GO:0045202//synapse	GO:0004972//NMDA glutamate receptor activity	K05210 glutamate receptor ionotropic, NMDA 2B | (RefSeq) putative glutamate receptor, NMDA	http://www.genome.jp/dbget-bin/www_bget?smm:Smp_147390
Maker00003112	scaffold13	1653792	1660852	-	-	-	-	-	-	no KO assigned | (RefSeq) hypothetical protein	http://www.genome.jp/dbget-bin/www_bget?smm:Smp_124190
Maker00003113	scaffold13	90658	91534	-	-	-	-	-	-	-	-
Maker00003110	scaffold13	1951406	1951844	Maker00003110	-	40s ribosomal protein s15aa	GO:0006388//tRNA splicing, via endonucleolytic cleavage and ligation; GO:0006412//translation; GO:0090502//RNA phosphodiester bond hydrolysis, endonucleolytic	GO:0005840//ribosome	GO:0000213//tRNA-intron endonuclease activity; GO:0000287//magnesium ion binding; GO:0003676//nucleic acid binding; GO:0003735//structural constituent of ribosome; GO:0008897//holo-[acyl-carrier-protein] synthase activity	K02957 small subunit ribosomal protein S15Ae | (RefSeq) putative 30s ribosomal protein S8	http://www.genome.jp/dbget-bin/www_bget?smm:Smp_076740
Maker00003111	scaffold13	118063	125110	Maker00003111	-	delta( )-delta( )-dienoyl- mitochondrial	GO:0008152//metabolic process	GO:0005622//intracellular	GO:0003824//catalytic activity; GO:0097159//organic cyclic compound binding; GO:1901363//heterocyclic compound binding	-	-
Maker00017748	scaffold598	79470	80033	-	-	-	-	-	-	-	-
Maker00017749	scaffold598	157674	162576	-	-	-	-	-	-	-	-
Maker00017742	scaffold597	220835	222084	-	-	-	-	-	-	-	-
Maker00017743	scaffold597	64536	65001	-	-	-	-	-	-	-	-
Maker00017740	scaffold597	152220	152623	-	-	-	-	-	-	-	-
Maker00017741	scaffold597	189754	195959	Maker00017741	-	Porphobilinogen deaminase	-	-	-	K01749 hydroxymethylbilane synthase [EC:2.5.1.61] | (RefSeq) putative porphobilinogen deaminase	http://www.genome.jp/dbget-bin/www_bget?smm:Smp_095130
Maker00017746	scaffold598	284070	331600	-	-	-	-	-	-	-	-
Maker00017747	scaffold598	78910	80069	-	-	-	-	-	-	-	-
Maker00017744	scaffold5972	9123	9509	-	-	-	-	-	-	-	-
Maker00017745	scaffold5972	4588	4824	-	-	-	-	-	-	-	-
Maker00002443	scaffold1220	151192	152032	Maker00002443	-	dna replication licensing factor mcm6	GO:0009987//cellular process	-	GO:0016787//hydrolase activity; GO:0097159//organic cyclic compound binding; GO:1901363//heterocyclic compound binding	K02542 DNA replication licensing factor MCM6 [EC:3.6.4.12] | (RefSeq) DNA replication licensing fact	http://www.genome.jp/dbget-bin/www_bget?smm:Smp_094140
Maker00002442	scaffold1220	130505	131804	Maker00002442	-	protein arginine n-methyltransferase 1	GO:0006355//regulation of transcription, DNA-templated; GO:0019919//peptidyl-arginine methylation, to asymmetrical-dimethyl arginine; GO:0043985//histone H4-R3 methylation; GO:0060027//convergent extension involved in gastrulation	GO:0005829//cytosol	GO:0008469//histone-arginine N-methyltransferase activity; GO:0035242//protein-arginine omega-N asymmetric methyltransferase activity	-	-
Maker00002441	scaffold1220	168291	168653	-	-	-	-	-	-	-	-
Maker00002440	scaffold1220	113093	129989	Maker00002440	-	uncharacterized protein loc106750673 isoform x1	GO:0001510//RNA methylation; GO:0006400//tRNA modification	-	GO:0003723//RNA binding; GO:0008168//methyltransferase activity	-	-
Maker00002447	scaffold1221	145760	150799	Maker00002447	-	muscarinic acetylcholine receptor m5	GO:0007165//signal transduction	-	-	K04131 muscarinic acetylcholine receptor M3 | (RefSeq) putative muscarinic acetylcholine (GAR) recep	http://www.genome.jp/dbget-bin/www_bget?smm:Smp_145540
Maker00002446	scaffold1221	58340	58789	Maker00002446	-	ubiquitin-conjugating enzyme e2 d2	GO:0002223//stimulatory C-type lectin receptor signaling pathway; GO:0006511//ubiquitin-dependent protein catabolic process; GO:0035666//TRIF-dependent toll-like receptor signaling pathway; GO:0038095//Fc-epsilon receptor signaling pathway; GO:0050852//T cell receptor signaling pathway; GO:0051865//protein autoubiquitination; GO:0061418//regulation of transcription from RNA polymerase II promoter…	GO:0000151//ubiquitin ligase complex; GO:0005654//nucleoplasm; GO:0005829//cytosol; GO:0043234//protein complex; GO:0070062//extracellular exosome	GO:0005515//protein binding; GO:0061631//ubiquitin conjugating enzyme activity	K06689 ubiquitin-conjugating enzyme E2 D [EC:2.3.2.23] | (RefSeq) ubiquitin conjugating enzyme E2, p	http://www.genome.jp/dbget-bin/www_bget?smm:Smp_068000
Maker00002445	scaffold1221	231390	234523	Maker00002445	-	innexin unc-9	GO:0006811//ion transport	GO:0005886//plasma membrane; GO:0005921//gap junction; GO:0016021//integral component of membrane	-	K22037 innexin | (RefSeq) putative innexin	http://www.genome.jp/dbget-bin/www_bget?smm:Smp_073360
Maker00002444	scaffold1221	84063	84529	-	-	-	-	-	-	-	-
Maker00002449	scaffold1222	83963	92307	-	-	-	-	-	-	-	-
Maker00002448	scaffold1222	124297	124914	-	-	-	-	-	-	no KO assigned | (RefSeq) putative cyclin fold protein	http://www.genome.jp/dbget-bin/www_bget?smm:Smp_172050
Maker00006568	scaffold1804	64704	65771	Maker00006568	-	vesicle-associated membrane protein-associated protein b c isoform x1	GO:0006888//ER to Golgi vesicle-mediated transport; GO:0006996//organelle organization; GO:0019048//modulation by virus of host morphology or physiology; GO:0030968//endoplasmic reticulum unfolded protein response; GO:0044789//modulation by host of viral release from host cell; GO:0044793//negative regulation by host of viral process; GO:0044794//positive regulation by host of viral process; GO:0…	GO:0005789//endoplasmic reticulum membrane; GO:0005794//Golgi apparatus; GO:0016021//integral component of membrane	GO:0019899//enzyme binding; GO:0033149//FFAT motif binding; GO:0042803//protein homodimerization activity; GO:0046982//protein heterodimerization activity; GO:0048487//beta-tubulin binding	-	-
Maker00006569	scaffold1805	66434	67078	-	-	-	-	-	-	-	-
Maker00006564	scaffold1802	84802	85727	-	-	-	-	-	-	-	-
Maker00006565	scaffold1802	86805	87793	Maker00006565	-	guanine nucleotide-binding protein subunit beta-2-like 1	GO:0001649//osteoblast differentiation; GO:0001934//positive regulation of protein phosphorylation; GO:0006281//DNA repair; GO:0006919//activation of cysteine-type endopeptidase activity involved in apoptotic process; GO:0007205//protein kinase C-activating G-protein coupled receptor signaling pathway; GO:0010803//regulation of tumor necrosis factor-mediated signaling pathway; GO:0016032//viral p…	GO:0001891//phagocytic cup; GO:0005634//nucleus; GO:0005739//mitochondrion; GO:0005829//cytosol; GO:0005913//cell-cell adherens junction; GO:0015935//small ribosomal subunit; GO:0030425//dendrite; GO:0030496//midbody; GO:0043204//perikaryon; GO:0048471//perinuclear region of cytoplasm; GO:0070062//extracellular exosome; GO:1990630//IRE1-RACK1-PP2A complex	GO:0003908//methylated-DNA-[protein]-cysteine S-methyltransferase activity; GO:0004872//receptor activity; GO:0005080//protein kinase C binding; GO:0008200//ion channel inhibitor activity; GO:0008656//cysteine-type endopeptidase activator activity involved in apoptotic process; GO:0019903//protein phosphatase binding; GO:0030292//protein tyrosine kinase inhibitor activity; GO:0030971//receptor ty…	K14753 guanine nucleotide-binding protein subunit beta-2-like 1 protein | (RefSeq) receptor for acti	http://www.genome.jp/dbget-bin/www_bget?smm:Smp_102040.1
Maker00006566	scaffold1803	74882	87048	Maker00006566	-	---	-	-	-	K18162 NADH dehydrogenase [ubiquinone] 1 alpha subcomplex assembly factor 5 [EC:2.1.1.-] | (RefSeq)	http://www.genome.jp/dbget-bin/www_bget?smm:Smp_003940
Maker00006567	scaffold1804	51480	52021	-	-	-	-	-	-	-	-
Maker00006560	scaffold1800	163789	167126	Maker00006560	-	far upstream binding protein	-	-	GO:0003676//nucleic acid binding	-	-
Maker00006561	scaffold1801	48366	59903	-	-	-	-	-	-	-	-
Maker00006562	scaffold1801	17658	18457	-	-	-	-	-	-	-	-
Maker00006563	scaffold1802	102698	105888	-	-	-	-	-	-	-	-
Maker00002999	scaffold1287	170472	187327	Maker00002999	-	carnitine o-palmitoyltransferase muscle isoform	GO:0044699//single-organism process	GO:0005739//mitochondrion; GO:0016020//membrane	GO:0016740//transferase activity	K00623 choline O-acetyltransferase [EC:2.3.1.6] | (RefSeq) putative choline o-acyltransferase	http://www.genome.jp/dbget-bin/www_bget?smm:Smp_146910
Maker00002998	scaffold1286	163095	164334	Maker00002998	-	Major centromere autoantigen B	-	-	-	-	-
Maker00002991	scaffold1285	127448	127690	-	-	-	-	-	-	-	-
Maker00002990	scaffold1285	125994	126356	-	-	-	-	-	-	-	-
Maker00002993	scaffold1285	145287	145625	-	-	-	-	-	-	-	-
Maker00002992	scaffold1285	3690	4014	-	-	-	-	-	-	-	-
Maker00002995	scaffold1286	153774	154082	-	-	-	-	-	-	-	-
Maker00002994	scaffold1286	92486	94383	-	-	-	-	-	-	K04824 amiloride-sensitive sodium channel subunit alpha | (RefSeq) Amiloride-sensitive sodium channe	http://www.genome.jp/dbget-bin/www_bget?smm:Smp_180260
Maker00002997	scaffold1286	99952	100923	Maker00002997	-	fmrfamide-activated amiloride-sensitive sodium channel	GO:0006814//sodium ion transport	GO:0016020//membrane	-	K04824 amiloride-sensitive sodium channel subunit alpha | (RefSeq) Amiloride-sensitive sodium channe	http://www.genome.jp/dbget-bin/www_bget?smm:Smp_052630
Maker00002996	scaffold1286	2238	2525	-	-	-	-	-	-	-	-
Maker00006698	scaffold183	615970	616684	Maker00006698	-	myophilin	GO:0009987//cellular process	-	GO:0003677//DNA binding; GO:0005515//protein binding	K20526 transgelin | (RefSeq) calponin-related	http://www.genome.jp/dbget-bin/www_bget?smm:Smp_086330.1
Maker00006699	scaffold183	193482	197097	-	-	-	-	-	-	-	-
Maker00006692	scaffold183	49610	60430	Maker00006692	-	ATP-dependent RNA helicase Ddx1	-	-	-	K13177 ATP-dependent RNA helicase DDX1 [EC:3.6.4.13] | (RefSeq) putative dead box ATP-dependent RNA	http://www.genome.jp/dbget-bin/www_bget?smm:Smp_163110
Maker00006693	scaffold183	293157	314449	Maker00006693	-	calcium uniporter mitochondrial	GO:0009790//embryo development; GO:0036444//calcium ion transmembrane import into mitochondrion; GO:0051560//mitochondrial calcium ion homeostasis	GO:0031305//integral component of mitochondrial inner membrane; GO:1990246//uniplex complex	GO:0005262//calcium channel activity; GO:0015292//uniporter activity	K20858 calcium uniporter protein, mitochondrial | (RefSeq) hypothetical protein	http://www.genome.jp/dbget-bin/www_bget?smm:Smp_067580
Maker00006690	scaffold183	840843	865679	Maker00006690	-	Serine beta-lactamase-like protein LACTB, mitochondrial	-	-	-	K17382 serine beta-lactamase-like protein LACTB, mitochondrial | (RefSeq) family S12 unassigned pept	http://www.genome.jp/dbget-bin/www_bget?smm:Smp_037900
Maker00006691	scaffold183	121841	122239	-	-	-	-	-	-	-	-
Maker00006696	scaffold183	746017	749486	-	-	-	-	-	-	-	-
Maker00006697	scaffold183	606256	607837	-	-	-	-	-	-	-	-
Maker00006694	scaffold183	237055	237456	Maker00006694	-	tubulin beta chain-like	GO:0007010//cytoskeleton organization; GO:0007017//microtubule-based process; GO:0007411//axon guidance	GO:0005634//nucleus; GO:0005737//cytoplasm; GO:0005874//microtubule; GO:0030424//axon; GO:0030425//dendrite; GO:0043025//neuronal cell body; GO:0070062//extracellular exosome; GO:0071944//cell periphery	GO:0003924//GTPase activity; GO:0005200//structural constituent of cytoskeleton; GO:0005525//GTP binding	K07375 tubulin beta | (RefSeq) tubulin beta chain,putative	http://www.genome.jp/dbget-bin/www_bget?smm:Smp_030730
Maker00006695	scaffold183	712475	718957	-	-	-	-	-	-	-	-
Maker00010215	scaffold2659	12921	13966	-	-	-	-	-	-	-	-
Maker00010214	scaffold2659	6173	7100	Maker00010214	-	structural maintenance of chromosomes protein 2	GO:0051276//chromosome organization	GO:0005694//chromosome	-	K06674 structural maintenance of chromosome 2 | (RefSeq) putative structural maintenance of chromoso	http://www.genome.jp/dbget-bin/www_bget?smm:Smp_171710
Maker00010217	scaffold266	370972	380005	-	-	-	-	-	-	-	-
Maker00010216	scaffold266	295876	302491	Maker00010216	-	Calsyntenin-1	-	-	-	K22659 calsyntenin 1 | (RefSeq) hypothetical protein	http://www.genome.jp/dbget-bin/www_bget?smm:Smp_171020
Maker00010211	scaffold2656	33987	34256	-	-	-	-	-	-	-	-
Maker00010210	scaffold2654	16539	16832	-	-	-	-	-	-	-	-
Maker00010213	scaffold2659	11140	25537	-	-	-	-	-	-	-	-
Maker00010212	scaffold2658	17743	30833	-	-	-	-	-	-	K10380 ankyrin | (RefSeq) putative ankyrin 2,3/unc44	http://www.genome.jp/dbget-bin/www_bget?smm:Smp_145700
Maker00010219	scaffold266	1443770	1444365	-	-	-	-	-	-	-	-
Maker00010218	scaffold266	179230	194129	-	-	-	-	-	-	-	-
Maker00008348	scaffold214	490404	491865	Maker00008348	-	bestrophin-4 isoform x1	-	GO:0016021//integral component of membrane	-	K22204 bestrophin, other | (RefSeq) bestrophin-related	http://www.genome.jp/dbget-bin/www_bget?smm:Smp_131460
Maker00008349	scaffold214	816262	816522	-	-	-	-	-	-	-	-
Maker00008342	scaffold214	707953	708514	-	-	-	-	-	-	-	-
Maker00008343	scaffold214	838396	838677	-	-	-	-	-	-	-	-
Maker00008340	scaffold214	616032	616711	-	-	-	-	-	-	-	-
Maker00008341	scaffold214	561129	561463	-	-	-	-	-	-	-	-
Maker00008346	scaffold214	657307	657900	-	-	-	-	-	-	-	-
Maker00008347	scaffold214	790074	790428	-	-	-	-	-	-	-	-
Maker00008344	scaffold214	347050	368111	Maker00008344	-	udp-n-acetylhexosamine pyrophosphorylase	-	-	GO:0016740//transferase activity	K00972 UDP-N-acetylglucosamine/UDP-N-acetylgalactosamine diphosphorylase [EC:2.7.7.23 2.7.7.83] | (R	http://www.genome.jp/dbget-bin/www_bget?smm:Smp_043350
Maker00008345	scaffold214	411768	416105	Maker00008345	-	Octopamine receptor beta-1R	-	-	-	K04148 dopamine receptor D1-like | (RefSeq) putative amine GPCR	http://www.genome.jp/dbget-bin/www_bget?smm:Smp_150180
Maker00000597	scaffold1047	19806	23731	-	-	-	-	-	-	-	-
Maker00000596	scaffold1046	351108	351347	Maker00000596	-	protein dr1	-	-	GO:0016779//nucleotidyltransferase activity	K21751 down-regulator of transcription 1 | (RefSeq) TATA-binding protein-associated phosphoprotein (	http://www.genome.jp/dbget-bin/www_bget?smm:Smp_149540
Maker00000595	scaffold1046	48978	51813	-	-	-	-	-	-	K10380 ankyrin | (RefSeq) putative ankyrin 2,3/unc44	http://www.genome.jp/dbget-bin/www_bget?smm:Smp_154020
Maker00000594	scaffold1046	240936	245014	-	-	-	-	-	-	-	-
Maker00000593	scaffold1046	340518	343548	Maker00000593	-	Protease 3	-	-	-	K01411 nardilysin [EC:3.4.24.61] | (RefSeq) nardilysin (M16 family)	http://www.genome.jp/dbget-bin/www_bget?smm:Smp_061510.1
Maker00000592	scaffold1046	396588	403890	Maker00000592	-	39S ribosomal protein L22, mitochondrial	-	-	-	-	-
Maker00000591	scaffold1046	298410	311995	Maker00000591	-	serine palmitoyltransferase 1	GO:0030148//sphingolipid biosynthetic process; GO:0044271//cellular nitrogen compound biosynthetic process; GO:0097164//ammonium ion metabolic process	GO:0044425//membrane part	GO:0016740//transferase activity	K00654 serine palmitoyltransferase [EC:2.3.1.50] | (RefSeq) serine palmitoyltransferase 1	http://www.genome.jp/dbget-bin/www_bget?smm:Smp_028080
Maker00000590	scaffold1046	271497	280765	Maker00000590	-	nicotinate-nucleotide pyrophosphorylase	GO:0009435//NAD biosynthetic process; GO:0034213//quinolinate catabolic process	GO:0005737//cytoplasm	GO:0004514//nicotinate-nucleotide diphosphorylase (carboxylating) activity	-	-
Maker00000599	scaffold1048	127267	129098	-	-	-	-	-	-	-	-
Maker00000598	scaffold1048	294101	297156	-	-	-	-	-	-	-	-
Maker00004874	scaffold1522	143438	149238	Maker00004874	-	v-type proton atpase subunit h isoform x2	GO:0015991//ATP hydrolysis coupled proton transport	GO:0000221//vacuolar proton-transporting V-type ATPase, V1 domain	GO:0046961//proton-transporting ATPase activity, rotational mechanism	K02144 V-type H+-transporting ATPase subunit H | (RefSeq) putative vacuolar ATP synthase subunit h	http://www.genome.jp/dbget-bin/www_bget?smm:Smp_015070.1
Maker00004875	scaffold1522	36280	46930	Maker00004875	-	---	-	-	-	K10409 dynein intermediate chain 1, axonemal | (RefSeq) putative axonemal dynein intermediate chain	http://www.genome.jp/dbget-bin/www_bget?smm:Smp_167040
Maker00004876	scaffold1522	323263	323448	-	-	-	-	-	-	-	-
Maker00004877	scaffold1522	126239	127922	-	-	-	-	-	-	-	-
Maker00004870	scaffold1521	77704	106269	-	-	-	-	-	-	-	-
Maker00004871	scaffold1521	59479	59808	-	-	-	-	-	-	-	-
Maker00004872	scaffold1521	58861	59217	-	-	-	-	-	-	-	-
Maker00004873	scaffold1522	140015	140956	Maker00004873	-	v-type proton atpase subunit h isoform x1	-	-	GO:0016820//hydrolase activity, acting on acid anhydrides, catalyzing transmembrane movement of substances	K02144 V-type H+-transporting ATPase subunit H | (RefSeq) putative vacuolar ATP synthase subunit h	http://www.genome.jp/dbget-bin/www_bget?smm:Smp_117810
Maker00004878	scaffold1522	225004	255110	Maker00004878	-	potassium voltage-gated channel protein shaw isoform x1	GO:0006811//ion transport; GO:0055085//transmembrane transport	GO:0016020//membrane	GO:0005216//ion channel activity	K04887 potassium voltage-gated channel Shaw-related subfamily C member 1 | (RefSeq) voltage-gated po	http://www.genome.jp/dbget-bin/www_bget?smm:Smp_163090.1
Maker00004879	scaffold1522	55358	61258	Maker00004879	-	dynein intermediate chain ciliary	-	GO:0044464//cell part	-	K10409 dynein intermediate chain 1, axonemal | (RefSeq) putative axonemal dynein intermediate chain	http://www.genome.jp/dbget-bin/www_bget?smm:Smp_167040
Maker00014468	scaffold426	1956955	1962918	-	-	-	-	-	-	-	-
Maker00014469	scaffold426	1065367	1065693	-	-	-	-	-	-	-	-
Maker00014462	scaffold426	1758022	1763771	Maker00014462	-	minor histocompatibility antigen h13 isoform x3	-	GO:0005789//endoplasmic reticulum membrane	-	K09596 signal peptide peptidase-like 2A [EC:3.4.23.-] | (RefSeq) impas 3 peptidase (A22 family)	http://www.genome.jp/dbget-bin/www_bget?smm:Smp_154770
Maker00014463	scaffold426	566093	566401	-	-	-	-	-	-	-	-
Maker00014460	scaffold426	626465	627700	Maker00014460	-	---	-	-	-	K04148 dopamine receptor D1-like | (RefSeq) putative amine GPCR	http://www.genome.jp/dbget-bin/www_bget?smm:Smp_150180
Maker00014461	scaffold426	2007253	2020915	Maker00014461	-	serine threonine-protein kinase haspin	GO:0016310//phosphorylation	-	GO:0016301//kinase activity	K16315 serine/threonine-protein kinase haspin [EC:2.7.11.1] | (RefSeq) kinase, putative	http://www.genome.jp/dbget-bin/www_bget?smm:Smp_158950
Maker00014466	scaffold426	2134089	2134733	-	-	-	-	-	-	-	-
Maker00014467	scaffold426	1494229	1494648	-	-	-	-	-	-	-	-
Maker00014464	scaffold426	1919069	1933881	-	-	-	-	-	-	-	-
Maker00014465	scaffold426	1023754	1051836	-	-	-	-	-	-	-	-
Maker00015335	scaffold47	176627	177576	Maker00015335	-	40s ribosomal protein s8	GO:0000184//nuclear-transcribed mRNA catabolic process, nonsense-mediated decay; GO:0000462//maturation of SSU-rRNA from tricistronic rRNA transcript (SSU-rRNA, 5.8S rRNA, LSU-rRNA); GO:0006413//translational initiation; GO:0006614//SRP-dependent cotranslational protein targeting to membrane; GO:0019083//viral transcription	GO:0005654//nucleoplasm; GO:0005925//focal adhesion; GO:0016020//membrane; GO:0022627//cytosolic small ribosomal subunit; GO:0070062//extracellular exosome	GO:0003735//structural constituent of ribosome; GO:0005515//protein binding; GO:0044822//poly(A) RNA binding	K02995 small subunit ribosomal protein S8e | (RefSeq) putative 40s ribosomal protein S8	http://www.genome.jp/dbget-bin/www_bget?smm:Smp_054780
Maker00012106	scaffold33	279663	286367	Maker00012106	-	dopamine d2-like receptor	GO:0007186//G-protein coupled receptor signaling pathway	GO:0016021//integral component of membrane	GO:0004930//G-protein coupled receptor activity	K04145 dopamine receptor D2 | (RefSeq) biogenic amine (dopamine) receptor, putative	http://www.genome.jp/dbget-bin/www_bget?smm:Smp_127310
Maker00012105	scaffold33	1055501	1059344	-	-	-	-	-	-	K16601 tubulin polyglutamylase TTLL4 [EC:6.-.-.-] | (RefSeq) tubulin tyrosine ligase-related	http://www.genome.jp/dbget-bin/www_bget?smm:Smp_163450
Maker00012104	scaffold3299	3907	4509	-	-	-	-	-	-	-	-
Maker00012103	scaffold3295	25188	25732	-	-	-	-	-	-	-	-
Maker00015330	scaffold47	1314213	1321523	-	-	-	-	-	-	-	-
Maker00015333	scaffold47	1408169	1408921	-	-	-	-	-	-	-	-
Maker00015332	scaffold47	1421746	1422741	-	-	-	-	-	-	-	-
Maker00015339	scaffold47	42012	48410	-	-	-	-	-	-	no KO assigned | (RefSeq) hypothetical protein	http://www.genome.jp/dbget-bin/www_bget?smm:Smp_167910
Maker00015338	scaffold47	117415	117767	Maker00015338	-	Ribonuclease kappa	-	-	-	K19770 ribonuclease kappa [EC:3.1.-.-] | (RefSeq) ribonuclease, putative	http://www.genome.jp/dbget-bin/www_bget?smm:Smp_105100
Maker00012109	scaffold33	936391	962400	-	-	-	-	-	-	-	-
Maker00012108	scaffold33	721687	722016	-	-	-	-	-	-	-	-
Maker00016820	scaffold549	29138	29731	-	-	-	-	-	-	-	-
Maker00016821	scaffold549	210029	211616	Maker00016821	-	Bromodomain-containing protein 8	-	-	-	no KO assigned | (RefSeq) hypothetical protein	http://www.genome.jp/dbget-bin/www_bget?smm:Smp_173470
Maker00016822	scaffold549	618548	622786	Maker00016822	-	protein-l-isoaspartate(d-aspartate) o-methyltransferase-like isoform x4	GO:0006464//cellular protein modification process; GO:0032259//methylation	GO:0016020//membrane	GO:0008168//methyltransferase activity	-	-
Maker00016823	scaffold549	114796	116112	-	-	-	-	-	-	-	-
Maker00016824	scaffold549	766294	766743	-	-	-	-	-	-	-	-
Maker00016825	scaffold549	696321	697637	Maker00016825	-	peptidyl-prolyl cis-trans isomerase-like 4	GO:0009987//cellular process	GO:0044424//intracellular part	GO:0003676//nucleic acid binding; GO:0003755//peptidyl-prolyl cis-trans isomerase activity	K12735 peptidyl-prolyl cis-trans isomerase-like 4 [EC:5.2.1.8] | (RefSeq) peptidyl-prolyl cis-trans	http://www.genome.jp/dbget-bin/www_bget?smm:Smp_165540
Maker00016826	scaffold549	613663	614102	Maker00016826	-	protein n-terminal glutamine amidohydrolase	-	GO:0044424//intracellular part	GO:0016787//hydrolase activity	K21286 protein N-terminal glutamine amidohydrolase [EC:3.5.1.122] | (RefSeq) hypothetical protein	http://www.genome.jp/dbget-bin/www_bget?smm:Smp_144200
Maker00016827	scaffold549	511457	515800	Maker00016827	-	histone-lysine n-methyltransferase setmar	-	-	GO:0016740//transferase activity	-	-
Maker00016828	scaffold549	491077	491403	-	-	-	-	-	-	-	-
Maker00016829	scaffold549	633212	641682	-	-	-	-	-	-	-	-
Maker00013276	scaffold375	54992	55222	-	-	-	-	-	-	-	-
Maker00013277	scaffold375	718358	742705	Maker00013277	-	-	-	-	-	-	-
Maker00013274	scaffold375	282165	283710	-	-	-	-	-	-	-	-
Maker00013275	scaffold375	566878	567423	Maker00013275	-	glutamate dehydrogenase mitochondrial	GO:0006537//glutamate biosynthetic process; GO:0006538//glutamate catabolic process; GO:0006541//glutamine metabolic process; GO:0007616//long-term memory; GO:0010044//response to aluminum ion; GO:0021549//cerebellum development; GO:0021762//substantia nigra development; GO:0032024//positive regulation of insulin secretion; GO:0072350//tricarboxylic acid metabolic process	GO:0005743//mitochondrial inner membrane; GO:0005759//mitochondrial matrix	GO:0004352//glutamate dehydrogenase (NAD+) activity; GO:0004353//glutamate dehydrogenase [NAD(P)+] activity; GO:0005525//GTP binding; GO:0019899//enzyme binding; GO:0043531//ADP binding; GO:0070403//NAD+ binding; GO:0070728//leucine binding	K00261 glutamate dehydrogenase (NAD(P)+) [EC:1.4.1.3] | (RefSeq) glutamate dehydrogenase, putative	http://www.genome.jp/dbget-bin/www_bget?smm:Smp_093820
Maker00013272	scaffold375	492168	499248	Maker00013272	-	kv channel-interacting protein 1 isoform x1	GO:0045760//positive regulation of action potential	GO:0005886//plasma membrane; GO:0030425//dendrite; GO:0034705//potassium channel complex; GO:0043025//neuronal cell body	GO:0005509//calcium ion binding; GO:0015459//potassium channel regulator activity; GO:0044325//ion channel binding; GO:0046982//protein heterodimerization activity; GO:0047485//protein N-terminus binding	K23855 | (RefSeq) hypothetical protein	http://www.genome.jp/dbget-bin/www_bget?smm:Smp_106110
Maker00013273	scaffold375	40640	41224	-	-	-	-	-	-	-	-
Maker00013270	scaffold375	192989	193675	Maker00013270	-	cathepsin l	GO:0006508//proteolysis; GO:0008363//larval chitin-based cuticle development; GO:0035071//salivary gland cell autophagic cell death	GO:0005764//lysosome; GO:0031012//extracellular matrix; GO:0045169//fusome	GO:0004197//cysteine-type endopeptidase activity; GO:0008010//structural constituent of chitin-based larval cuticle	-	-
Maker00013271	scaffold375	553970	554355	Maker00013271	-	histone h2a	GO:0006342//chromatin silencing	GO:0000786//nucleosome; GO:0000790//nuclear chromatin	GO:0003677//DNA binding; GO:0046982//protein heterodimerization activity	K11251 histone H2A | (RefSeq) putative histone H2A	http://www.genome.jp/dbget-bin/www_bget?smm:Smp_089870
Maker00013278	scaffold375	261262	268142	-	-	-	-	-	-	-	-
Maker00013279	scaffold375	484509	485330	Maker00013279	-	Transposable element Tc3 transposase	-	-	-	-	-
Maker00001969	scaffold1180	238848	239303	-	-	-	-	-	-	-	-
Maker00001968	scaffold118	603256	603747	-	-	-	-	-	-	-	-
Maker00001965	scaffold118	352489	355445	Maker00001965	-	Vesicle transport protein SEC20	-	-	-	-	-
Maker00001964	scaffold118	964962	965845	Maker00001964	-	uncharacterized protein loc105678007 isoform x1	-	-	GO:0005488//binding	-	-
Maker00001967	scaffold118	454440	517504	-	-	-	-	-	-	K04194 cholecystokinin A receptor | (RefSeq) putative g-protein coupled receptor fragment	http://www.genome.jp/dbget-bin/www_bget?smm:Smp_000900
Maker00001966	scaffold118	789489	789926	-	-	-	-	-	-	-	-
Maker00001961	scaffold118	609674	610920	-	-	-	-	-	-	-	-
Maker00001960	scaffold118	56739	91226	Maker00001960	-	sideroflexin 1	GO:0006811//ion transport; GO:0055085//transmembrane transport	GO:0031966//mitochondrial membrane	-	K23500 sideroflexin-1/3 | (RefSeq) putative sideroflexin 1,2,3	http://www.genome.jp/dbget-bin/www_bget?smm:Smp_136960
Maker00001963	scaffold118	994002	1002824	Maker00001963	-	Integrator complex subunit 9	-	-	-	K13146 integrator complex subunit 9 | (RefSeq) hypothetical protein	http://www.genome.jp/dbget-bin/www_bget?smm:Smp_143920
Maker00001962	scaffold118	854909	860808	Maker00001962	-	histone	GO:0000183//chromatin silencing at rDNA; GO:0002230//positive regulation of defense response to virus by host; GO:0006335//DNA replication-dependent nucleosome assembly; GO:0007596//blood coagulation; GO:0031047//gene silencing by RNA; GO:0032200//telomere organization; GO:0044267//cellular protein metabolic process; GO:0045815//positive regulation of gene expression, epigenetic; GO:0051290//prot…	GO:0000784//nuclear chromosome, telomeric region; GO:0000788//nuclear nucleosome; GO:0005654//nucleoplasm; GO:0005913//cell-cell adherens junction; GO:0016020//membrane; GO:0043234//protein complex; GO:0070062//extracellular exosome	GO:0031492//nucleosomal DNA binding; GO:0042393//histone binding; GO:0046982//protein heterodimerization activity; GO:0098641//cadherin binding involved in cell-cell adhesion	K11253 histone H3 | (RefSeq) putative histone H3	http://www.genome.jp/dbget-bin/www_bget?smm:Smp_089860
Maker00016172	scaffold5158	4923	5282	-	-	-	-	-	-	-	-
Maker00016173	scaffold5158	4138	4458	-	-	-	-	-	-	-	-
Maker00016170	scaffold5153	128	771	Maker00016170	-	Striated muscle preferentially expressed protein kinase	-	-	-	K12567 titin [EC:2.7.11.1] | (RefSeq) putative hemicentin	http://www.genome.jp/dbget-bin/www_bget?smm:Smp_157020
Maker00016171	scaffold5156	414	1066	Maker00016171	-	phosphoenolpyruvate cytosolic	GO:0006094//gluconeogenesis; GO:0006475//internal protein amino acid acetylation; GO:0016310//phosphorylation; GO:0032868//response to insulin; GO:0046327//glycerol biosynthetic process from pyruvate; GO:0051365//cellular response to potassium ion starvation; GO:0061402//positive regulation of transcription from RNA polymerase II promoter in response to acidic pH	GO:0005829//cytosol; GO:0070062//extracellular exosome	GO:0000287//magnesium ion binding; GO:0004613//phosphoenolpyruvate carboxykinase (GTP) activity; GO:0005525//GTP binding; GO:0016301//kinase activity; GO:0030145//manganese ion binding; GO:0031406//carboxylic acid binding	K01596 phosphoenolpyruvate carboxykinase (GTP) [EC:4.1.1.32] | (RefSeq) putative phosphoenolpyruvate	http://www.genome.jp/dbget-bin/www_bget?smm:Smp_005880
Maker00016176	scaffold516	495026	495665	-	-	-	-	-	-	-	-
Maker00016177	scaffold516	335239	336441	Maker00016177	-	nardilysin-like isoform x2	GO:0006508//proteolysis; GO:0044237//cellular metabolic process; GO:0044763//single-organism cellular process	GO:0044464//cell part	GO:0005488//binding; GO:0008233//peptidase activity	K01411 nardilysin [EC:3.4.24.61] | (RefSeq) family M16 unassigned peptidase (M16 family)	http://www.genome.jp/dbget-bin/www_bget?smm:Smp_155220
Maker00016174	scaffold516	361059	368111	-	-	-	-	-	-	no KO assigned | (RefSeq) zinc finger protein, putative	http://www.genome.jp/dbget-bin/www_bget?smm:Smp_143320
Maker00016175	scaffold516	155684	162364	Maker00016175	-	Ras-like protein rasC	-	-	-	K04353 Ras-related protein Rap-1A | (RefSeq) putative rap1 and	http://www.genome.jp/dbget-bin/www_bget?smm:Smp_142450
Maker00016178	scaffold516	197535	223859	-	-	-	-	-	-	K10380 ankyrin | (RefSeq) putative ankyrin 2,3/unc44	http://www.genome.jp/dbget-bin/www_bget?smm:Smp_145700
Maker00016179	scaffold516	285989	286339	-	-	-	-	-	-	-	-
Maker00017889	scaffold604	36465	58870	-	-	-	-	-	-	-	-
Maker00017888	scaffold604	491285	491888	-	-	-	-	-	-	-	-
Maker00017881	scaffold603	312606	314878	Maker00017881	-	eukaryotic translation initiation factor 3 subunit l	GO:0006413//translational initiation	GO:0005852//eukaryotic translation initiation factor 3 complex; GO:0070993//translation preinitiation complex	GO:0003743//translation initiation factor activity	K15029 translation initiation factor 3 subunit L | (RefSeq) hypothetical protein	http://www.genome.jp/dbget-bin/www_bget?smm:Smp_064530
Maker00017880	scaffold603	96332	117894	-	-	-	-	-	-	no KO assigned | (RefSeq) hypothetical protein	http://www.genome.jp/dbget-bin/www_bget?smm:Smp_035550
Maker00017883	scaffold603	31493	48837	Maker00017883	-	Phosphatidylserine decarboxylase proenzyme	-	-	-	K01613 phosphatidylserine decarboxylase [EC:4.1.1.65] | (RefSeq) phosphatidylserine decarboxylase pr	http://www.genome.jp/dbget-bin/www_bget?smm:Smp_021830
Maker00017882	scaffold603	431165	432107	-	-	-	-	-	-	-	-
Maker00017885	scaffold603	78981	79709	-	-	-	-	-	-	K11839 ubiquitin carboxyl-terminal hydrolase 8 [EC:3.4.19.12] | (RefSeq) ubiquitin-specific peptidas	http://www.genome.jp/dbget-bin/www_bget?smm:Smp_152000
Maker00017884	scaffold603	136882	137438	Maker00017884	-	peptidyl-prolyl cis-trans isomerase nima-interacting 1-like	GO:0000413//protein peptidyl-prolyl isomerization	-	GO:0003755//peptidyl-prolyl cis-trans isomerase activity	K09578 peptidyl-prolyl cis-trans isomerase NIMA-interacting 1 [EC:5.2.1.8] | (RefSeq) putative rotam	http://www.genome.jp/dbget-bin/www_bget?smm:Smp_162890
Maker00017887	scaffold604	757349	758232	-	-	-	-	-	-	-	-
Maker00017886	scaffold604	156426	156725	-	-	-	-	-	-	-	-
Maker00017229	scaffold57	383401	408941	-	-	-	-	-	-	-	-
Maker00017228	scaffold57	1075879	1076100	Maker00017228	-	60s ribosomal protein l31	-	GO:0044424//intracellular part	-	K02910 large subunit ribosomal protein L31e | (RefSeq) 60S ribosomal protein L31, putative	http://www.genome.jp/dbget-bin/www_bget?smm:Smp_050280
Maker00017225	scaffold57	1079011	1079486	-	-	-	-	-	-	-	-
Maker00017224	scaffold57	999777	1001171	Maker00017224	-	slc31a-2 [Schmidtea mediterranea]	GO:0035434//copper ion transmembrane transport	GO:0016021//integral component of membrane	GO:0005375//copper ion transmembrane transporter activity	-	-
[truncated: 21,498 more rows]
